# Supplementary material for: The Gates Foundation’s network diplomacy in European donor countries
Source: Global Health. 2025 Apr 24;21:22. doi: 10.1186/s12992-025-01112-9 (PMC12020045; doi:10.1186/s12992-025-01112-9)
Supplement: Supplementary file 1 — Additional file 1. [file 12992_2025_1112_MOESM1_ESM.xlsx]

## Sheet: UK Meetings with Ministers and 
Meetings with UK Ministers and Permanent Secretaries, DFID/FCDO, DHSC, Treasury, Cabinet Office, 01/01/2020-31/12/2023
Sources: https://www.gov.uk/government/collections/ministerial-gifts-hospitality-overseas-travel-and-meetings / https://www.gov.uk/government/collections/ministers-transparency-publications
Date	Minister/official	Role	Department/Ministry	Name of organisation or individual	Purpose of meeting	Notes	Data source
2020-03-11	Anne-Marie Trevelyan	Secretary of State for International Development	DFID	Bill & Melinda Gates Foundation	To discuss Covid-19 response		https://www.data.gov.uk/dataset/8167ded1-0d4c-41ee-afd7-a6b39f2d1205/ministerial-gifts-hospitality-travel-and-meetings-with-external-organisations-in-the-department-for-international-development/datafile/7075e45a-3085-4745-bc0f-021b8cb9b5b8/preview
2020-02-24	Matthew Rycroft	Permanent Under-Secretary of State for International Development	DFID	Gates Foundation	To discuss global health priorities		https://www.gov.uk/government/publications/dfid-senior-officials-meetings-business-expenses-and-hospitality-january-to-march-2020
2020-03-06	Boris Johnson	Prime Minister	Cabinet Office	Mologic Laboratory, CEPI, WHO Emergency Committee, Gates Foundation	During visit to Mologic Laboratory to discuss research into COVID-19 testing and vaccines.		https://www.gov.uk/government/publications/cabinet-office-ministerial-gifts-hospitality-travel-and-meetings-january-to-march-2020
2020-03-18	Liz Sugg	Parliamentary Under-Secretary of State for Overseas Territories and Sustainable Development	DFID	University of Cambridge; Campaign for Female Education; Center for Global Development; University of Oxford; Bill and Melinda Gates Foundation; Save the Children; Institute of Education; Girls not Brides	Roundtable discussion on global education and girls' education		https://www.data.gov.uk/dataset/8167ded1-0d4c-41ee-afd7-a6b39f2d1205/ministerial-gifts-hospitality-travel-and-meetings-with-external-organisations-in-the-department-for-international-development/datafile/7075e45a-3085-4745-bc0f-021b8cb9b5b8/preview
2020-03-25	Wendy Morton	Parliamentary Under-Secretary of State for European Neighbourhood and the Americas	DFID	Bill and Melinda Gates Foundation	Coronavirus response, Gavi and touched on the Nutrition Summit and Ending Preventable Deaths (Virtual meeting)		https://www.data.gov.uk/dataset/8167ded1-0d4c-41ee-afd7-a6b39f2d1205/ministerial-gifts-hospitality-travel-and-meetings-with-external-organisations-in-the-department-for-international-development/datafile/7075e45a-3085-4745-bc0f-021b8cb9b5b8/preview
2020-05-19	Boris Johnson	Prime Minister	Cabinet Office	The Bill and Melinda Gates Foundation	To discuss global efforts to tackle COVID-19 and the forthcoming Global Vaccine Summit		https://www.gov.uk/government/publications/cabinet-office-ministerial-gifts-hospitality-travel-and-meetings-april-to-june-2020
2020-05-19	Nick Dyer	Acting Permanent Secretary	DFID	Gates Foundation	Discussion of DFID's partnership with Gates Foundation		https://www.gov.uk/government/publications/dfid-senior-officials-meetings-business-expenses-and-hospitality-april-to-june-2020
2020-07-02	Nick Dyer	Acting Permanent Secretary	DFID	Gates Foundation	To discuss the creation of the FCDO		https://www.gov.uk/government/publications/dfid-senior-officials-meetings-business-expenses-and-hospitality-july-to-september-2020
2020-11-10	Boris Johnson	Prime Minister	Cabinet Office	Pfizer Inc, Johnson & Johnson, Merek KGaA Healthcare, GlaxoSmithKline, Bristol-Myers Squibb, Boehringer Ingelheim, Sanofi, Roche Group, Bayer AG, Novartis, Bill Gates, Gates Foundation	Roundtable with pharmaceutical companies on the development of global manufacturing capacity to increase supply of treatments and vaccines		https://www.gov.uk/government/publications/cabinet-office-ministerial-gifts-hospitality-travel-and-meetings-october-to-december-2020
2020-11-19	Liz Sugg	Parliamentary Under-Secretary of State for Overseas Territories and Sustainable Development	FCDO	Education Commission; AKDN; Gates Foundation; Malala Fund; Purposeful Sierra Leone; Plan International; Center for Global Development; Leonard Cheshire; Girls Not Brides; Girls' Education Challenge Fund; Save the Children; ActionAid; ONE Campaign; Results UK; Global Citizen; Institute for Financial Management and Research, India; Theirworld; VSO International; CAMFED	To discuss upcoming Girls' Education Action Plan	Changeover from DFID to FCDO from Oct 2020	https://ckan.publishing.service.gov.uk/dataset/fcdo-ministers-gifts-hospitality-travel-and-meetings/resource/a613b711-4a1e-4d0c-88a5-0057e15a92d5
2021-01-20	Alok Sharma	President for COP26	Cabinet Office	Gates Ventures	To discuss Gates' Breakthrough Energy Ventures workstream		https://www.gov.uk/government/publications/cabinet-office-ministerial-gifts-hospitality-travel-and-meetings-january-to-march-2021
2021-01-29	Boris Johnson	Prime Minister	Cabinet Office	Bill and Melinda Gates Foundation	Shared priorities to tackle climate change and COVID-19		https://www.gov.uk/government/publications/cabinet-office-ministerial-gifts-hospitality-travel-and-meetings-january-to-march-2021
2021-04-14	James Bethell	Parliamentary Under-Secretary of State for Innovation	DHSC	International Surveillance of COVID-19 Variants Roundtable; Attendees: Rockefeller Foundation, Bill & Melinda Gates Foundation, Wellcome Trust, WHO.	Roundtable to discuss international COVID-19 variant surveillance		https://www.gov.uk/government/publications/dhsc-ministerial-gifts-hospitality-travel-and-meetings-april-to-june-2021
2021-04-30	Boris Johnson	Prime Minister	Cabinet Office	Gates Foundation, JPMorgan Chase & Co, BlackRock, Iberdrola, Bharti Enterprises, Fidelity International, Telefonica, Accenture, UPS, Standard Chartered Bank	To bring together businesses from G7 countries to discuss the global economic recovery from Covid		https://www.gov.uk/government/publications/cabinet-office-ministerial-gifts-hospitality-travel-and-meetings-april-to-june-2021
2021-05-26	Wendy Morton	Parliamentary Under-Secretary of State for European Neighbourhood and the Americas	FCDO	World Food Programme, US Agency for International Development, Government of Canada, Childrens Investment Fund Foundation (CIFF), Bill & Melinda Gates Foundation, Eleanor Crook Foundation, International Rescue Committee, Action Against Hunger, Save the Children, Medecins Sans Frontieres (MSF), World Vision International, Concern Worldwide	FCDO-UNICEF Action Review Panel on Child Wasting		https://ckan.publishing.service.gov.uk/dataset/fcdo-ministers-gifts-hospitality-travel-and-meetings/resource/bf84236e-6c74-470c-abf1-3ac2f18f77fb
2021-09-22	Sajid David	Secretary of State for Health and Social Care	DHSC	Gates Foundation	To discuss global health priorities		https://www.gov.uk/government/publications/dhsc-ministerial-gifts-hospitality-travel-and-meetings-july-to-september-2021
2021-10-18	Sajid David	Secretary of State for Health and Social Care	DHSC	The Gates Foundation	To discuss Covid-19 and anti-microbial resistance.		https://www.gov.uk/government/publications/dhsc-ministerial-gifts-hospitality-travel-and-meetings-october-to-december-2021
2021-10-20	Sajid David	Secretary of State for Health and Social Care	DHSC	The Gates Foundation	To discuss Covid-19 and Pandemic Preparedness.	Possibly Bill Gates himself, who met Sunak the same day?	https://www.gov.uk/government/publications/dhsc-ministerial-gifts-hospitality-travel-and-meetings-october-to-december-2021
2021-10-20	Rishi Sunak	Chancellor of the Exchequer	HMT	Bill Gates	To discuss climate issues.	A few days before beginning of COP26 in Glasgow	https://www.gov.uk/government/publications/hmt-ministers-meetings-hospitality-gifts-and-overseas-travel-1-october-to-31-december-2021
2021-10-21	Wendy Morton	Parliamentary Under-Secretary of State for European Neighbourhood and the Americas	FCDO	UNICEF; World Health Organisation; Bill and Melinda Gates Foundation; The Eleanor Crook Foundation; Save the Children; Action Against Hunger UK; World Vision International; Médecins Sans Frontières; United Nations World Food Programme; Concern Worldwide; International Rescue Committee; Global Affairs Canada; U.S. Agency for International Development; Children’s Investment Fund Foundation; Europea…	Co-chairing an Action Review Panel on Child Wasting		https://ckan.publishing.service.gov.uk/dataset/fcdo-ministers-gifts-hospitality-travel-and-meetings/resource/cb357fd9-d9b7-4bfe-834d-07c7da736597
2021-11-16	Wendy Morton	Parliamentary Under-Secretary of State for European Neighbourhood and the Americas	FCDO	Bill and Melinda Gates Foundation	To discuss UK global health priorities including ending preventable deaths of mothers, newborns and children, climate and health, vaccines, sexual and reproductive health rights and polio		https://ckan.publishing.service.gov.uk/dataset/fcdo-ministers-gifts-hospitality-travel-and-meetings/resource/cb357fd9-d9b7-4bfe-834d-07c7da736597
2022-01-17	Boris Johnson	Prime Minister	Cabinet Office	University of Oxford/Bill and Melinda Gates Foundation, GRAIL Europe, Siddhartha Mukherjee	Experts Session on cancer to discuss how the UK can improve treatment		https://www.gov.uk/government/publications/cabinet-office-ministerial-gifts-hospitality-travel-and-meetings-january-to-march-2022
2022-02-19	Alok Sharma	President for COP26	Cabinet Office	Bill Gates	To discuss the work of the Bill Gates Foundation and potential opportunities for collaboration		https://www.gov.uk/government/publications/cabinet-office-ministerial-gifts-hospitality-travel-and-meetings-january-to-march-2022
2022-03-29	Phillip Barton	Permanent Under-Secretary for Foreign, Commonwealth & Development Affairs	FCDO	Gates Foundation	FCDO-Bill and Melinda Gates Foundation strategic partnership and International Development Strategy		https://www.gov.uk/government/publications/fcdo-senior-officials-business-expenses-and-hospitality-january-to-march-2022
2022-10-27	Jeremy Hunt	Chancellor of the Exchequer	HMT	Bill Gates	Meeting as part of Bill Gates's visit to the UK		https://www.gov.uk/government/publications/hmt-ministers-meetings-hospitality-gifts-and-overseas-travel-1-october-to-31-december-2022
2023-02-15	Rishi Sunak	Prime Minister	Cabinet Office	Bill & Melinda Gates Foundation, Breakthrough Energy	The launch of Cleantech for the UK	This was actually with Bill Gates himself: https://www.gov.uk/government/news/pm-meeting-with-bill-gates-15-february-2023	https://www.gov.uk/government/publications/cabinet-office-ministerial-gifts-hospitality-travel-and-meetings-january-to-march-2023
2023-02-16	Steve Barclay	Secretary of State for Health and Social Care	DHSC	The Gates Foundation	To discuss global health security and pandemic preparedness	This was actually with Bill Gates himself: https://reclaimthenet.org/gates-uk-government-tech-ai-pandemic	https://www.gov.uk/government/publications/dhsc-ministerial-gifts-hospitality-travel-and-meetings-january-to-march-2023
2023-04-13	Andrew Mitchell	Minister of State for Development and Africa	FCDO	Rockefeller Foundation; Open Society Foudnations; Gates Foundation; Children's Investment Fund Foundation	To disucss development/climate finance, Multilateral Development Bank's reform and debt crisis		https://ckan.publishing.service.gov.uk/dataset/fcdo-ministers-gifts-hospitality-travel-and-meetings/resource/5747ad8e-8814-4687-bbb9-53f7b060dee6
2023-04-13	Andrew Mitchell	Minister of State for Development and Africa	FCDO	World Bank Group; World Trade Organisation; United Nations; International Monetary Fund; Committee on World Food Security; Gates Foundation; Grantham Research Institute; European Union	To discuss challenges challenges of food system transformation		https://ckan.publishing.service.gov.uk/dataset/fcdo-ministers-gifts-hospitality-travel-and-meetings/resource/5747ad8e-8814-4687-bbb9-53f7b060dee6
2023-04-29	Andrew Mitchell	Minister of State for Development and Africa	FCDO	Bill and Melinda Gates Foundation	To discuss food security and the Summit for a New Global Financing Pact		https://ckan.publishing.service.gov.uk/dataset/fcdo-ministers-gifts-hospitality-travel-and-meetings/resource/5747ad8e-8814-4687-bbb9-53f7b060dee6
2023-06-07	Andrew Mitchell	Minister of State for Development and Africa	FCDO	Bill and Melinda Gates Foundation	To discuss research into public engagement with development work	Also met with Development Engagement Lab and Aid Alliance to discuss the same topic on the same day (although recorded as separate meetings)	https://ckan.publishing.service.gov.uk/dataset/fcdo-ministers-gifts-hospitality-travel-and-meetings/resource/5747ad8e-8814-4687-bbb9-53f7b060dee6
2023-07-25	Andrew Mitchell	Minister of State for Development and Africa	FCDO	Bill Gates	To discuss food security and nutrition event, climate, COP28 and the UK's International Development White Paper		https://ckan.publishing.service.gov.uk/dataset/fcdo-ministers-gifts-hospitality-travel-and-meetings/resource/f12f8b12-21b0-45b1-b95c-1eba8de77270
2023-10-10	Nick Dyer	Second Permanent Under-Secretary	FCDO	Gates Foundation	Discussion on development issues.		https://ckan.publishing.service.gov.uk/dataset/fcdo-ministers-gifts-hospitality-travel-and-meetings/resource/a613b711-4a1e-4d0c-88a5-0057e15a92d5
2023-10-12	Rishi Sunak	Prime Minister	Cabinet Office	Bill and Melinda Gates Foundation, Breakthrough Energy	Innovation in sustainable energy and funding for UK projects, the Global Investment Summit and AI		https://www.gov.uk/government/publications/cabinet-office-ministerial-gifts-hospitality-travel-and-meetings-october-to-december-2023
2023-11-16	Andrew Mitchell	Minister of State for Development and Africa	FCDO	Bill & Melinda Gates Foundation	To discuss Food Security summit with Bill Gates Foundation		https://ckan.publishing.service.gov.uk/dataset/fcdo-ministers-gifts-hospitality-travel-and-meetings/resource/0f1dc3a0-26ec-446c-9eea-0614cae8ccb2
2023-12-02	Andrew Mitchell	Minister of State for Development and Africa	FCDO	CGIAR; Bill & Melinda Gates Foundation & World Bank Group	To discuss climate resilience and food security		https://ckan.publishing.service.gov.uk/dataset/fcdo-ministers-gifts-hospitality-travel-and-meetings/resource/0f1dc3a0-26ec-446c-9eea-0614cae8ccb2
2023-12-02	Andrew Mitchell	Minister of State for Development and Africa	FCDO	Bill and Melinda Gates Foundation (BMGF)	To discuss FCDO priorities	Same date as above - presumably a side meeting	https://ckan.publishing.service.gov.uk/dataset/fcdo-ministers-gifts-hospitality-travel-and-meetings/resource/0f1dc3a0-26ec-446c-9eea-0614cae8ccb2

## Sheet: France High-Level Meetings
France - High-level meetings are documented in at least 2 data sources: the elysee calendar + the pictures archive from the MFA.
All meetings are documented in at least 2 data sources: the elysee calendar + the pictures archive from the MFA.
Date	Name	Position	Ministry	Gates Foundation Representative	Source 1	Source 2
2023-06-23	Chrysoula Zacharopoulou	Secretary of state, International Development	MFA	Melinda Gates	“signature de convention avec l’AFD’ (MoU)	Picture archive - https://basedoc.diplomatie.gouv.fr/exl-php/cadcgp.php?CMD=CHERCHE&QUERY=1&MODELE=vues/mae_internet___images/home.html&VUE=mae_internet___images&NOM=cadic__anonyme&FROM_LOGIN=1
2022-05-06	Emmanuel Macron	President		Bill Gates	Tweet from Macron about the meeting: https://x.com/EmmanuelMacron/status/1522634320107773952 Meilleure anticipation des pandémies, reconstitution du @GlobalFund en septembre, transition climatique et biodiversité, engagement avec l’initiative FARM pour la sécurité alimentaire mondiale aggravée par la guerre en Ukraine : voici les priorités abordées avec @BillGates.	https://www.elysee.fr/recherche?prod_event_fr%5Bquery%5D=Gates
2021-07-01	Emmanuel Macron	President		Melinda Gates	From picture archive: Forum Génération Égalité // Gender equality summit	https://www.elysee.fr/recherche?prod_event_fr%5Bquery%5D=Gates
2021-02-11	Emmanuel Macron	President		Bill and Melinda Gates	Tweet from Macron about the meeting https://x.com/EmmanuelMacron/status/1359976277105647620: Sur l'initiative ACT-A, en particulier l'accès des pays en développement aux réponses à la pandémie, sur le financement durable des économies africaines, sur l'égalité femme-homme, j'ai eu un échange productif ce soir avec @BillGates et @MelindaGates. Solidaires, ensemble !	https://www.elysee.fr/recherche?prod_event_fr%5Bquery%5D=Gates
2019-10-10	Emmanuel Macron	President		Bill Gates	6th Replenishment conference from the Globlal Fund, Lyon, France	https://www.elysee.fr/recherche?prod_event_fr%5Bquery%5D=Gates
2018-04-16	Emmanuel Macron	President		Bill and Melinda Gates		https://www.elysee.fr/recherche?prod_event_fr%5Bquery%5D=Gates
2017-12-12	Jean-Yves Le Drian	Minister of Foreign Affairs	MFA	Bill Gates	Bilateral meeting	Picture archive - https://basedoc.diplomatie.gouv.fr/exl-php/cadcgp.php?CMD=CHERCHE&QUERY=1&MODELE=vues/mae_internet___images/home.html&VUE=mae_internet___images&NOM=cadic__anonyme&FROM_LOGIN=1
2016-10-24	André Vallini	Secretary of state, Development Cooperation	MFA	Bill Gates	Debate organized by Le Monde: “Philantropic foundations: more efficient than States?”
2015-09-28	Francois Hollande	President		Bill Gates	UNGA	Picture archive
2015-06-25	Laurent Fabius	Minister of Foreign Affairs	MFA	Bill Gates	Signature ceremony of a MoU/deal worth €100 million to expand immunization coverage in 6 countries from Sahel area [with Seth Berkley]	Picture archive
2014-04-02	Laurent Fabius	Minister of Foreign Affairs	MFA	Bill Gates	Bilateral meeting	Picture archive
2013-06-26	Pascal Canfin	Secretary of state, International Development	MFA	Melinda Gates	Bilateral meeting	Picture archive
2012-10-10	Laurent Fabius	Minister of Foreign Affairs	MFA	Bill Gates	Bilateral meeting	Picture archive
2011-11-03	Nicolas Sarkozy	President		Bill Gates	G20 in Cannes	Picture archive
2011-09-19	Henri de Raincourt	Secretary of state, International Development	MFA	Geoff Lamb, CEO of BMGF	N/A	Picture archive
2011-04-04	Alain Juppé	Minister of Foreign Affairs	MFA	Bill Gates	N/A	Picture archive
2010-09-21	Bernard Kouchner	Minister of Foreign Affairs	MFA	Melinda Gates	UNGA - Roundtable on innovative financing for the MDGs	Picture archive
2006-09-21	Philippe Douste-Blazy	Minister of Foreign Affairs	MFA	Tachi Yamada, president of global health BMGF	UNGA - Bilateral meeting	Picture archive

## Sheet: Summit Appearances
Gates Summit Appearances
Sources: various (see column D)
Year	Summit	Appearance	Source
2005	World Health Assembly	Bill Gates the first non-state actor to address	https://www.gatesfoundation.org/ideas/speeches/2005/05/bill-gates-2005-world-health-assembly
2011	World Health Assembly	Bill Gates delivered keynote	https://www.gatesfoundation.org/ideas/media-center/press-releases/2011/05/bill-gates-challenges-global-leaders-at-64th-world-health-assembly-make-vaccines-a-priority-to-save-10-million-lives
2011	G20	Bill Gates commissioned by President Sarkozy to deliver a report	https://www.gatesfoundation.org/ideas/media-center/press-releases/2011/11/bill-gates-calls-on-g20-leaders-not-to-turn-their-backs-on-the-worlds-poor
2015	COP21	Bill Gates attended	https://asia.nikkei.com/Editor-s-Picks/Interview/Bill-Gates-calls-for-huge-outlays-on-moonshot-green-energy-projects
2018	UN General Assembly	Bill Gates attends the Secretary-General's High Level Meeting on Financing the 2030 Agenda for Sustainable Development during the 73rd General Debate at the United Nations General Assembly, September 24, 2018	https://media.un.org/photo/en/asset/oun7/oun776727
2019	World Economic Forum	Bill Gates spoke	https://www.euronews.com/2019/01/22/watch-live-bill-gates-talks-global-health-at-world-economic-forum-in-davos
2020	World Health Summit	Trevor Mundel and Anja Langenbucher spoke	https://www2.worldhealthsummit.org/fileadmin/user_upload/4_Documents/4.12_2020/World_Health_Summit_-_Program_Book_2020.pdf
2021	World Health Summit	Ann Ginsburg and Tobias Kahler spoke	https://www2.worldhealthsummit.org/fileadmin/user_upload/4_Documents/4.13_2021/World_Health_Summit_-_Program_Book_2021.pdf
2021	COP26	Bill Gates attended	https://www.dailymail.co.uk/news/article-10158351/Prince-Charles-joins-Bill-Gates-Justin-Trudeau-Zac-Goldsmith-drinks-reception.html
2022	World Economic Forum	Bill Gates on 3 panels	https://www.weforum.org/events/world-economic-forum-annual-meeting-2022/programme/
2022	World Health Summit	Bill Gates, Mark Suzman, Chris Elias and Tobias Kahler spoke.	https://www2.worldhealthsummit.org/fileadmin/user_upload/4_Documents/4.14_2022/WHS22_Program.pdf
2023	COP28	Bill Gates attended	https://www.gatesnotes.com/COP28-World-Climate-Action-Summit
2023	World Economic Forum	Mark Suzman on 2 panels	https://www3.weforum.org/docs/WEF_AM23_Preliminary_Programme.pdf
2024	World Economic Forum	Bill Gates on a panel on “Addressing the North-South Schism” with Paul Kagame, Ngozi Okonjo-Iweala, Martin Wolf, Mark Rutte, Gustavo Petro.	https://www.weforum.org/events/world-economic-forum-annual-meeting-2024/sessions/addressing-the-north-south-schism/
