# Supplementary material for: The Gates Foundation’s network diplomacy in European donor countries
Source: Global Health. 2025 Apr 24;21:22. doi: 10.1186/s12992-025-01112-9 (PMC12020045; doi:10.1186/s12992-025-01112-9)
Supplement: Supplementary file 2 — Additional file 2. [file 12992_2025_1112_MOESM2_ESM.xlsx]

## Sheet: Overview
How to read this supplementary file? Overview, data sources, and methods
This file includes 11 tabs, including the original dataset downloaded from the Gates Foundation website and 10 analysis tabs. The first tab "BMGF grants downloaded April24" is the raw data downlodaded from the Gates Foundation's grants database in April 2024. Source: https://www.gatesfoundation.org/about/committed-grants
Data extraction: We used the "pivot table" function from Excel to facilitate search within the database. We created new tabs, using pivot table, to extract data from the grant database pertaining to the following:	1. Total contribution per country, shows the value of grants committed based on the grantees' country of orgin. Using the "sort from the largest to the smallest" function, we established a list showing to which countries the grants from the Gates Foundation are channeled.
	2. UK, we extracted from the database every UK-based grantee from the Gates Foundation, and the total amount of funding committed per grantees. We copy-pasted the result on the side, sorted from largest to smallest.
	3. Germany, we extracted from the database every Germany-based grantee from the Gates Foundation, and the total amount of funding committed per grantees. We copy-pasted the result on the side, sorted from largest to smallest.
	4. France, we extracted from the database every France-based grantee from the Gates Foundation, and the total amount of funding committed per grantees. We copy-pasted the result on the side, sorted from largest to smallest.
	5. Advocacy, we extracted the grants categorized as "policy and advocacy" by the Gates Foundation and directed to grantees based in the UK, France, and Germany. Here, we also extracted information about each of the grants committed, notably the date committed, duration of the grant, value and stated purpose.
Coding for the tabs UK, Germany and France:	We coded each of the grantees listed in the tabs “UK”, “France”, and “Germany” based on 8 categories: 1) University and research institutes; 2) Policy think tanks, consultancies and development organizations; 3) Technological R&D and innovation companies; 4) Civil society organizations, including NGOs, philanthropic foundation, alliances of civil society organizations and professional societies; …
Analysis	To ensure full transparency, we also provide the tabs in which we analysed the data, keeping them separate from the datasources to facilitate replication/scrutiny.

## Sheet: BMGF Grants-downloaded April24
GRANT ID	GRANTEE	PURPOSE	DIVISION	DATE COMMITTED	DURATION (MONTHS)	AMOUNT COMMITTED	GRANTEE WEBSITE	GRANTEE CITY	GRANTEE STATE	GRANTEE COUNTRY	REGION SERVED	TOPIC
INV-000138	University of Wisconsin	to illuminate the applied learning component of a student's journey within post-secondary education	U.S. Program	2019-06	36	1832870	http://www.wisc.edu/	Madison	Wisconsin	United States	AMERICA	Postsecondary Education
INV-000202	Johns Hopkins University Bloomberg School of Public Health	to promote the use of rotavirus vaccines through the use of evidence and strategic communications targeting key audiences in low- and middle-income countries	Global Health	2019-10	43	750611	http://www.jhsph.edu	Baltimore	Maryland	United States	GLOBAL	Enterics, Diagnostics, Genomics & Epidemiology
INV-000220	National Association of State Boards of Education	to provide for general operating support	Global Policy and Advocacy	2019-08	9	25000	http://www.nasbe.org	Alexandria	Virginia	United States	AMERICA	Public Awareness and Analysis
INV-000288	Higher Learning Advocates Inc	to provide for General Operating Support	U.S. Program	2019-02	12	500000	https://www.higherlearningadvocates.org/	Washington	District of Columbia	United States	AMERICA	Postsecondary Education
INV-000337	MDC, Inc.	to provide for general operating support	U.S. Program	2019-07	12	75000	http://www.mdcinc.org	Durham	North Carolina	United States	AMERICA	Postsecondary Education
INV-000345	100 Black Men of America, Inc.	to increase the policy, advocacy and communications capacity of the 100 Black Men of America national office and local chapter affiliates to bolster improved educational outcomes in key geographies	Global Policy and Advocacy	2019-06	24	800000	http://www.100blackmen.org	Atlanta	Georgia	United States	AMERICA	Public Awareness and Analysis
INV-000371	American Association of Community Colleges	to support Pathways partners to engage Postsecondary practitioners through an online community of practice around institutional redesign implementation	U.S. Program	2018-11	20	305495	http://www.aacc.nche.edu	Washington	District of Columbia	United States	AMERICA	Postsecondary Education
INV-000400	The Henry J. Kaiser Family Foundation	to generate and disseminate timely objective, nonpartisan, and credible data and information needed to inform decision-making	Gender Equality|Global Health|Global Policy and Advocacy	2019-03	43	4860478	https://www.kff.org/	San Francisco	California	United States	GLOBAL	Family Planning|HIV|Public Awareness and Analysis
INV-000418	The Education Trust Inc.	to provide for General Operating Support	Global Policy and Advocacy|U.S. Program	2019-07	24	1900000	http://www.edtrust.org	Washington	District of Columbia	United States	AMERICA	K-12 Education|Postsecondary Education|Public Awareness and Analysis
INV-000419	Young Invincibles	to enhance youth voice on key education issues across the nation	Global Policy and Advocacy	2019-09	12	400000	http://younginvincibles.org	Washington	District of Columbia	United States	AMERICA	Public Awareness and Analysis
INV-000434	DC Office of the State Superintendent of Education	to support the development of high-quality data management in DC schools	U.S. Program	2019-09	11	200000	http://osse.dc.gov	Washington	District of Columbia	United States	AMERICA	K-12 Education
INV-000443	EdNavigator, Inc.	to fund EdNavigator’s research, publication, and development of work related to improving the communication of student progress, particularly to families and students	Global Policy and Advocacy	2019-02	23	400000	http://www.ednavigator.com	New Orleans	Louisiana	United States	AMERICA	Public Awareness and Analysis
INV-000446	Council for a Strong America	For general operating support	Global Policy and Advocacy|U.S. Program	2019-05	36	1500000	http://www.councilforastrongamerica.org/	Washington	District of Columbia	United States	AMERICA	K-12 Education|Public Awareness and Analysis
INV-000454	The Education Trust Inc.	this investment will be used to build support for postsecondary student success in New York State	U.S. Program	2019-08	11	200000	http://www.edtrust.org	Washington	District of Columbia	United States	AMERICA	Postsecondary Education
INV-000455	New York Urban League	to support equity voices in education	Global Policy and Advocacy	2019-08	16	200545	http://www.nyul.org/	New York	New York	United States	AMERICA	Public Awareness and Analysis
INV-000456	United Way of New York City	to support education policy activities in New York City and state	Global Policy and Advocacy	2019-08	11	150000	http://www.uwnyc.org	New York	New York	United States	AMERICA	Public Awareness and Analysis
INV-000457	Research Foundation for the State University of New York	to support enhanced policy making at the State University of New York system office and campuses across New York State	U.S. Program	2019-09	40	400000	http://www.rfsuny.org	Albany	New York	United States	AMERICA	Postsecondary Education
INV-000460	PATH	to pursue whether a prime-boost vaccine strategy will provide an enhanced response when compared to the current routine vaccine administration strategies for rotavirus.	Global Health	2019-10	71	6086531	http://www.path.org	Seattle	Washington	United States	GLOBAL	Enterics, Diagnostics, Genomics & Epidemiology
INV-000508	PATH	to develop a standardized, rapid, and inexpensive tool to conduct sewage surveillance of S. Typhi, and generate evidence to support rational prioritization at the national and global levels of TCV introduction	Global Health	2018-11	26	1227949	http://www.path.org	Seattle	Washington	United States	GLOBAL	Enterics, Diagnostics, Genomics & Epidemiology
INV-000553	Powherful Foundation, Inc.	to support investigative journalism and storytelling around economic mobility and low-income student barriers to higher education	Global Policy and Advocacy	2019-05	11	185953	https://powherful.org/	New York	New York	United States	AMERICA	Public Awareness and Analysis
INV-000565	United Negro College Fund, Inc.	to create a Pathways rubric for the ITA that incorporates field feedback and is tailored for four-year institutions	U.S. Program	2019-04	17	108168	http://www.uncf.org	Washington	District of Columbia	United States	AMERICA	Postsecondary Education
INV-000572	Sabin Vaccine Institute	to validate new serological markers as potential tools for typhoid sero-epidemiology and to assess a water-based environmental surveillance strategy leveraging existing clnical surveillance for typhoid	Global Health	2018-11	35	1881692	http://www.sabin.org	Washington	District of Columbia	United States	ASIA	Enterics, Diagnostics, Genomics & Epidemiology
INV-000573	Promise54	to provide general operating support	U.S. Program	2019-10	11	250000	http://www.promise54.org	Atlanta	Georgia	United States	AMERICA	Research and Learning Opportunities
INV-000609	Columbia University	to understand the impact of azithromycin on microbiome resilience and reassembly in a model system	Gender Equality	2018-11	18	250000	http://www.columbia.edu/	New York	New York	United States	GLOBAL	Maternal, Newborn, Child Nutrition and Health
INV-000610	National Indian Education Association	to provide General Operating Support	Global Policy and Advocacy	2019-02	12	750000	http://www.niea.org	Washington	District of Columbia	United States	AMERICA	Public Awareness and Analysis
INV-000617	Kintampo Health Research Centre	to generate evidence for a group of antenatal nutrient interventions in preventing adverse birth outcomes including preterm birth, preeclampsia and stillbirth	Gender Equality	2019-08	5	99979	http://www.kintampo-hrc.org	Kintampo	Brong-Ahafo	Ghana	AFRICA	Maternal, Newborn, Child Nutrition and Health
INV-000640	Sabin Vaccine Institute	to support and evaluate impact of typhoid conjugate vaccine response to an extremely drug-resistant outbreak of typhoid in Karachi	Global Health	2018-11	73	1091977	http://www.sabin.org	Washington	District of Columbia	United States	GLOBAL	Enterics, Diagnostics, Genomics & Epidemiology
INV-000642	PATH	support a larger consortium focused on optimizing feeding strategies to promote growth and resilience among low birth weight infants.	Gender Equality	2019-01	26	249591	http://www.path.org	Seattle	Washington	United States	GLOBAL	Maternal, Newborn, Child Nutrition and Health
INV-000645	Philanthropy Northwest	to support evaluation of regional multi-sector collective action efforts anchored in community philanthropy	U.S. Program	2019-08	16	1000972	http://www.PhilanthropyNW.org	Seattle	Washington	United States	AMERICA	Washington State Education and Human Service Needs
INV-000647	United Nations Foundation	to map the UN system to increase effectiveness for development community engagement with the UN	Global Policy and Advocacy	2019-01	9	75000	http://www.unfoundation.org	Washington	District of Columbia	United States	GLOBAL	Public Awareness and Analysis
INV-000648	CGIAR System Organization	for a program of education and advocacy	Global Policy and Advocacy	2018-12	14	48000	http://www.cgiar.org/about-us/our-governance	Montpellier		France	GLOBAL	Public Awareness and Analysis
INV-000649	PATH	PRE-PROPOSAL - to evaluate the relative efficacy of a trivalent P2-VP8 parenteral rotavirus vaccine compared to a licensed oral rotavirus vaccine to prevent severe rotavirus gastroenteritis in infants in lower-income settings		2019-03	46	300000	http://www.path.org	Seattle	Washington	United States	ASIA
INV-000650	501 Commons	provide for general operating support	U.S. Program	2019-02	37	600000	http://501commons.org/	Seattle	Washington	United States	AMERICA	Washington State Education and Human Service Needs
INV-000651	Nonprofit Association of Washington	support general operations of Washington Nonprofits	U.S. Program	2019-02	37	300000	http://www.washingtonnonprofits.org	Seattle	Washington	United States	AMERICA	Washington State Education and Human Service Needs
INV-000652	OneAmerica	support the Road Map English Language Learner Work Group	U.S. Program	2019-02	35	300000	http://www.weareoneamerica.org/	Seattle	Washington	United States	AMERICA	Washington State Education and Human Service Needs
INV-000656	New America	provide general operating support for New America's Early Learning Program	U.S. Program	2019-01	11	250000	https://www.newamerica.org/	Washington	District of Columbia	United States	AMERICA	Early Learning
INV-000658	International Vaccine Institute	to provide travel support for future researchers and public health leaders from high-disease-burden low and middle income countries and to help disseminate information in those countries regarding Cholera and other enteric disease.	Global Health	2018-11	5	90000	http://www.ivi.int	Seoul		Korea, Republic of	GLOBAL	Enterics, Diagnostics, Genomics & Epidemiology
INV-000660	American Council on Education	to support the dissemination and engagement of research on the state of race/ethnicity in higher education.	U.S. Program	2019-01	19	155875	http://www.acenet.edu/	Washington	District of Columbia	United States	AMERICA	Postsecondary Education
INV-000662	National College Attainment Network	to develop and advocate for policies to reform federal and state financial aid	U.S. Program	2019-08	25	2057232	http://www.collegeaccess.org	Washington	District of Columbia	United States	AMERICA	Postsecondary Education
INV-000664	Global Development Incubator	investigate the landscape of value-based care and how it could potentially be leveraged in low- and middle-income countries.	Gender Equality|Global Development	2019-02	5	160011	http://www.globaldevincubator.org	Washington	District of Columbia	United States	AFRICA	Delivery of Solutions to Improve Global Health|Maternal, Neonatal and Child Health
INV-000670	Complete College America Inc.	to contribute to increasing the number of post-secondary graduates with credentials of workplace value by 11 million by 2025.	U.S. Program	2019-02	15	1499432	http://www.completecollege.org/	Indianapolis	Indiana	United States	AMERICA	Postsecondary Education
INV-000683	United Negro College Fund, Inc.	to strengthen UNCF's ability to support the long-term sustainability of Historically Black Colleges and Universities	U.S. Program	2019-09	31	750375	http://www.uncf.org	Washington	District of Columbia	United States	AMERICA	Research and Learning Opportunities
INV-000684	Inventprise, Inc.	to advance O-antigen-based Shigella vaccines with the view to licensure and introduction of a vaccine that will prevent mortality and morbidity from Shigella diarrhea and dystentery among children in LMICs	Global Health	2019-09	29	3907015	http://www.inventprise.com	Redmond	Washington	United States	GLOBAL	Enterics, Diagnostics, Genomics & Epidemiology|Vaccine Development
INV-000687	National Academy of Education	to engage experts in teacher preparation in developing and disseminating recommendations regarding appropriate ways to measure the impact of teacher preparation	U.S. Program	2019-09	60	763938	https://naeducation.org/	Washington	District of Columbia	United States	AMERICA	K-12 Education
INV-000690	Ellucian	to reduce institutional burden when submitting data to a national collective	U.S. Program	2019-12	16	554720	https://www.ellucian.com/	Reston	Virginia	United States	AMERICA	Postsecondary Education
INV-000692	University of Global Health Equity	This investment will support the third Women Leaders in Global Health Conference in Rwanda in 2019	Global Health	2019-05	9	500000	http://ughe.org/	Kigali		Rwanda	GLOBAL	Enterics, Diagnostics, Genomics & Epidemiology
INV-000698	Council of Chief State School Officers	to increase the use of high-quality instructional materials and increase the percentage of teachers receiving professional development connected to these materials.	U.S. Program	2019-03	25	771850	http://www.ccsso.org	Washington	District of Columbia	United States	AMERICA	K-12 Education
INV-000700	Pivot Learning Partners	to support partnerships to provide professional learning services for effective use of high quality instructional materials in ways that are efficacious for Black, Latino, EL-designated, and low-income students	U.S. Program	2019-06	30	1000165	http://www.pivotlearningpartners.org/	Oakland	California	United States	AMERICA	K-12 Education
INV-000704	Braven Incorporated	to test and validate social capital program designs and measures	U.S. Program	2020-07	12	447397	https://bebraven.org/about-us/	Chicago	Illinois	United States	AMERICA	Postsecondary Education
INV-000709	University of Virginia	to increase the availability of advising-related learning mindset supports and practices	U.S. Program	2019-04	41	2095581	https://sponsoredprograms.virginia.edu/	Charlottesville	Virginia	United States	AMERICA	K-12 Education|Postsecondary Education
INV-000713	DC Bilingual Public Charter School	for general operating support	U.S. Program	2018-12	1	5000	https://dcbilingual.org/	Washington	District of Columbia	United States	AMERICA	K-12 Education
INV-000715	The Greater Washington Community Foundation (DCPS Transtech fund)	to support general operating	U.S. Program	2018-12	1	5000		Washington	District of Columbia	United States	AMERICA	K-12 Education
INV-000716	Euphemia L Haynes Public Charter School, Inc.	for general operating support	U.S. Program	2019-01	1	5000	http://www.elhaynes.org/	Washington	District of Columbia	United States	AMERICA	K-12 Education
INV-000717	District of Columbia Public Schools	to provide opportunities for the full K-12 team to advance our learning together	U.S. Program	2019-03	15	5000	https://dcps.dc.gov/	Washington	District of Columbia	United States	AMERICA	K-12 Education
INV-000718	Truesdell Education Campus	to provide opportunities for the full K-12 team to advance our learning together	U.S. Program	2019-05	13	5000	http://profiles.dcps.dc.gov/Truesdell+Education+Campus	Washington	District of Columbia	United States	AMERICA	K-12 Education
INV-000725	Advanced Education Research & Development Fund	to conduct innovative research and development in executive function skill development and math learning	U.S. Program	2019-05	80	25000000		Oakland	California	United States	AMERICA	K-12 Education
INV-000730	New Venture Fund	to complete a scientific synthesis on inclusive math environments and identify gaps in the current scientific knowledge base that could warrant further research	U.S. Program	2019-05	18	372159	http://www.newventurefund.org	Washington	District of Columbia	United States	AMERICA	K-12 Education
INV-000731	Agile Mind	to enhance smart phone math applications and associated grading and reporting in order to improve teacher effectiveness and math achievement of low-income, Black, and Latino students	U.S. Program	2019-01	15	500000	https://www.agilemind.com/	Grapevine	Texas	United States	AMERICA	K-12 Education
INV-000733	uAspire	to enhance postsecondary affordability advising for high school students	U.S. Program	2019-09	20	352059	https://www.uaspire.org/	Boston	Massachusetts	United States	AMERICA	Postsecondary Education
INV-000734	National College Attainment Network	to support effective postsecondary advising for high school students	U.S. Program	2019-07	31	1837173	http://www.collegeaccess.org	Washington	District of Columbia	United States	AMERICA	Postsecondary Education
INV-000736	KIPP Foundation	to support effective postsecondary advising for high school students	U.S. Program	2019-10	44	1865780	http://www.kipp.org	San Francisco	California	United States	AMERICA	Postsecondary Education
INV-000737	OneGoal	to support the further development and expansion of OneGoal's partnerships with schools, districts, and states	U.S. Program	2019-10	35	4500000	https://www.onegoalgraduation.org/	Chicago	Illinois	United States	AMERICA	Postsecondary Education
INV-000738	Unbounded Learning, Inc.	to support expanding service offerings that support coherent instructional systems among schools serving priority student populations	U.S. Program	2019-10	24	1970000	https://www.unbounded.org/	New York	New York	United States	AMERICA	K-12 Education
INV-000739	Impact Florida Inc	to identify and categorize issues facing Florida district leaders around awareness and selection of high-quality instructional materials (HQIM) and to gain buy in from district leaders to procure HQIM	U.S. Program	2019-10	44	699200	https://impactfl.org/	Tallahassee	Florida	United States	AMERICA	K-12 Education
INV-000740	Duquesne University of the Holy Spirit	to plan a solution aimed at overcoming noted barriers to the representation of diverse talent within Research and Development infrastructure.	U.S. Program	2019-06	7	157907	http://www.duq.edu	Pittsburgh	Pennsylvania	United States	AMERICA	K-12 Education
INV-000741	Stanford University	Deliver a summer program in 10-50 school districts for grade 6-8 students focused on mindset and belonging with high-quality mathematical experiences (number sense and algebraic reasoning taught through mathematical practices).	U.S. Program	2019-05	36	748061	http://www.stanford.edu	Redwood City	California	United States	AMERICA	K-12 Education
INV-000745	University of Delaware	to fund research and research-connected technical assistance in the &#34
INV-000750	NewSchools Venture Fund	to enable the next phase of planning potential advanced research and development programs in education	U.S. Program	2020-10	5	513750	http://www.newschools.org	Oakland	California	United States	AMERICA	K-12 Education
INV-000752	Massachusetts Institute of Technology	to overcome noted barriers to the representation of diverse talent within R&D infrastructure	U.S. Program	2019-10	47	999803	http://www.mit.edu	Cambridge	Massachusetts	United States	AMERICA	K-12 Education
INV-000755	California State University Foundation	to support the California State University’s existing teacher preparation data system	U.S. Program	2019-10	31	1196299	http://www.calstate.edu/foundation	Long Beach	California	United States	AMERICA	K-12 Education
INV-000762	CBSR Education Foundation	to educate the Canadian private sector regarding the importance of the Sustainable Development Goals and develop additional champions for development	Global Policy and Advocacy	2019-06	4	15000	https://www.cbsr.ca/cbsr-education-foundation	Toronto	Ontario	Canada	AMERICA	Public Awareness and Analysis
INV-000763	Silicon Valley Education Foundation	To validate the Elevate [Math] program, to seek if students who complete two consecutive summer programs between 6-8th grades continue to make significant gains in math knowledge and increase student growth mindset.	U.S. Program	2019-04	32	880352	http://www.svefoundation.org	San Jose	California	United States	AMERICA	K-12 Education
INV-000782	Population Council, Inc.	to generate evidence about the impact of FP benefits offered through NHIA in Ghana, for wider applicability to the Africa region	Gender Equality|Global Development	2019-06	24	400000	http://www.popcouncil.org	New York	New York	United States	AFRICA	Delivery of Solutions to Improve Global Health|Family Planning
INV-000783	mPharma	to test the operational feasibility and commercial viability of a new distribution model for health products to serve second-tier pharmacies/drug shops/PPMVs that serve low income and rural/peri-urban customers	Global Development	2019-08	18	497145	http://www.mpharma.com	Lexington	Massachusetts	United States	AFRICA	Global Health and Development Public Awareness and Analysis|Vaccine Delivery
INV-000784	University of Houston	to support a Handbook of Research on Teachers of Color	U.S. Program	2019-05	62	202500		Houston	Texas	United States	AMERICA	K-12 Education
INV-000786	University of California, Berkeley	provide support for the 2019 Othering and Belonging Conference.	U.S. Program	2019-02	2	10000	http://www.spo.berkeley.edu/	Berkeley	California	United States	AMERICA	U.S. Economic Mobility & Opportunity
INV-000787	Sibel Health Inc.	To support Sibel and Northwestern's continued development of wearable wireless labor monitoring sensors	Gender Equality	2019-04	44	2054097		Evanston	Illinois	United States	AFRICA|ASIA	Maternal, Newborn, Child Nutrition and Health
INV-000788	Christian Medical College Vellore	To conceptualize and plan for the implementation of two MNCH surveillance and translational research sites in India.	Gender Equality	2019-02	4	100000	https://www.cmch-vellore.edu/	Vellore	Tamil Nadu	India	ASIA	Maternal, Newborn, Child Nutrition and Health
INV-000791	University of Oxford	To improve understanding of the drivers of undernutrition and acute illness which can be targeted through new interventions.	Gender Equality	2019-11	56	10994430	http://www.ox.ac.uk	Oxford	Oxfordshire	United Kingdom	AFRICA|ASIA	Maternal, Newborn, Child Nutrition and Health
INV-000797	PeerForward	develop a sustainable model to support states and local school districts to effectively implement peer-led college access campaigns	U.S. Program	2019-04	48	1756525	http://www.peerforward.org	Washington	District of Columbia	United States	AMERICA	Postsecondary Education
INV-000798	United Way of Salt Lake	to build United Way of Salt Lake’s capacity to run networks for school improvement to address the systemic barriers that keep the low-income, Black, and Latinx secondary students across our region from achieving secondary grade outcomes	U.S. Program	2019-08	12	266169	https://uw.org/	Salt Lake City	Utah	United States	AMERICA	K-12 Education
INV-000800	Seattle Foundation	to help the field identify and align around a common set of high-quality and scalable, practices and outcome measures for education (K-12-PS) and employment pathway programs across the field	U.S. Program	2019-05	14	800000	https://www.seattlefoundation.org/	Seattle	Washington	United States	AMERICA	Postsecondary Education
INV-000801	The General Hospital Corporation d/b/a Massachusetts General Hospital	to continue development of a minimally invasive trans-nasal endoscopic device for sampling and characterizing the small intestine in mothers and children with environmental enteric dysfunction.	Gender Equality	2019-09	59	8427715	http://www.massgeneral.org/	Boston	Massachusetts	United States	ASIA	Maternal, Newborn, Child Nutrition and Health
INV-000802	Aga Khan University	to clinically implement a minimally invasive trans-nasal endoscopic device for sampling and characterizing the small intestine in mothers and children with environmental enteric dysfunction	Gender Equality	2019-11	56	2863354	http://www.aku.edu	Karachi		Pakistan	AFRICA	Maternal, Newborn, Child Nutrition and Health
INV-000803	Bellwether Education Partners, Inc.	to support civil rights and equity partners’ communications efforts through multi-media training	Global Policy and Advocacy	2019-03	15	40000	http://bellwethereducation.org/	Sudbury	Massachusetts	United States	AMERICA	Public Awareness and Analysis
INV-000805	The Woodrow Wilson National Fellowship Foundation	support the American History Initiative at The Woodrow Wilson Foundation	U.S. Program	2019-02	12	50000	http://www.woodrow.org	Princeton	New Jersey	United States	AMERICA	K-12 Education
INV-000811	Georgia State University Research Foundation Inc.	to support pilot approaches to answer learning agenda questions regarding the K-12 Education strategy	Global Policy and Advocacy|U.S. Program	2019-08	12	264493	https://ursa.research.gsu.edu/	Atlanta	Georgia	United States	AMERICA	K-12 Education|Public Awareness and Analysis
INV-000813	AMREF Health Africa	to facilitate the integration of a gender perspective in the realization of the Big Four Agenda, and to support smooth coordination of the Development Partners for Health in Kenya group in their support to the Kenya health sector	Gender Equality|Global Development	2019-03	37	600000	http://www.amref.org	Nairobi		Kenya	AFRICA	Delivery of Solutions to Improve Global Health|Empower Women and Girls|Family Planning
INV-000815	New York Public Radio	to support the creation of a broadcast radio news report on how evictions create a barrier to economic mobility and opportunity	U.S. Program	2019-04	4	77290	https://www.nypublicradio.org/	New York	New York	United States	AMERICA	U.S. Economic Mobility & Opportunity
INV-000822	The Art of Problem Solving Initiative, Inc.	To create pathways for 6th grade Black, Latinx, and low-income students to become mathematicians with advanced math opportunities and a community of support, and to test the ability to transfer a summer program to school districts	U.S. Program	2019-04	50	323233	https://artofproblemsolving.com/	New York	New York	United States	AMERICA	K-12 Education
INV-000823	Cambridge Education, LLC	To evaluate The Calculus Project's model to support Black, Latino, and low-income students to know, use, and enjoy mathematics, focusing on uncovering evidence of promise	U.S. Program	2019-04	22	245741	http://www.camb-ed.com	Arlington	Virginia	United States	AMERICA	K-12 Education
INV-000827	RAND Corporation	to create a sustainable mechanism to collect data from districts on their needs and opportunities for improvement to ultimately create supportive learning environments for Black, Latino, and low-income students	U.S. Program	2019-11	48	4799781	http://www.rand.org	Santa Monica	California	United States	AMERICA	K-12 Education
INV-000830	Kitamba MGT, LLC	to support access to and use of survey data collected through the RAND American Educator Panels and other data sources.	U.S. Program	2019-09	39	2417015		Tampa	Florida	United States	AMERICA	K-12 Education
INV-000843	University of Cape Town	to determine where in the chain of care morbidity and mortality occurs for newborns with respiratory distress syndrome (RDS) in order to optimize treatment interventions for maximal impact	Gender Equality	2019-11	10	86652	https://www.uct.ac.za/	Cape Town	Western Cape	South Africa	GLOBAL	Maternal, Newborn, Child Nutrition and Health
INV-000847	Association of Chief Academic Officers, Inc.	to support the convening of the ACAO Digital Learning Fellows	U.S. Program	2019-03	1	30790	http://www.acao.org	Fort Lauderdale	Florida	United States	AMERICA	Postsecondary Education
INV-000848	Education First Consulting LLC	to facilitate collaboration and shared learning across teacher prep transformation centers and disseminate learning with the field.	U.S. Program	2019-06	34	911905	http://www.education-first.com/	Seattle	Washington	United States	AMERICA	K-12 Education
INV-000849	Cambridge Central School District	to support the validation and scale of a teacher residency	U.S. Program	2019-04	37	407245	https://www.cambridgecsd.org	Cambridge	New York	United States	AMERICA	K-12 Education
INV-000852	MDRC	to build organizational capacity for intermediaries so that they can support multiple colleges and universities to undergo institutional transformation	U.S. Program	2019-10	38	1770419	http://www.mdrc.org	New York	New York	United States	AMERICA	Postsecondary Education
INV-000862	Education Reform Now	to support communications and advocacy to increase student success across the education spectrum	U.S. Program	2019-06	24	500000	http://www.edreformnow.org/	West Orange	New Jersey	United States	AMERICA	K-12 Education
INV-000866	The Coleridge Initiative, Inc.	to increase data analysis capacity for analyzing connections between education and workforce data	U.S. Program	2019-11	28	4424414	https://coleridgeinitiative.org/	Chevy Chase	Maryland	United States	AMERICA	Postsecondary Education|Research and Learning Opportunities|U.S. Economic Mobility & Opportunity
INV-000868	Say Yes Buffalo Scholarship Inc	to learn how the foundation can accelerate P-16 community progress	U.S. Program	2019-06	49	3055355	https://sayyesbuffalo.org/	Buffalo	New York	United States	AMERICA	Research and Learning Opportunities
INV-000869	Equalize Health	to support prototype refinement and commercial strategy development for a CPAP device designed to provide breathing support to newborns with respiratory distress	Gender Equality	2019-05	17	838200	http://d-rev.org/	San Francisco	California	United States	GLOBAL	Maternal, Newborn, Child Nutrition and Health
INV-000871	National Campus Leadership Council	to extend the reach and impact of student voice in college and university decision-making via the Student Voice Index	Global Policy and Advocacy|U.S. Program	2019-04	11	219659	http://www.campusleaders.org	Washington	District of Columbia	United States	AMERICA	Postsecondary Education|Public Awareness and Analysis
INV-000875	PATH	To hold an international conference that will foster debate
INV-000876	Eye-to-Eye	support the growth and expansion of a self-advocacy program for students with disabilities in charter schools.	U.S. Program	2019-04	25	522468	https://eyetoeyenational.org/	New York	New York	United States	AMERICA	K-12 Education
INV-000877	National Charter Collaborative	support the 2019 National Charter Collaborative Leaders Convening.	Global Policy and Advocacy	2019-02	10	75000	http://www.chartercollab.org	Seattle	Washington	United States	AMERICA	Public Awareness and Analysis
INV-000882	University of Washington Foundation	to support development of the Childhood Acute Illness and Nutrition Network (CHAIN) Omics Consortium Project	Gender Equality	2019-04	8	99981	http://www.washington.edu/foundation/	Seattle	Washington	United States	GLOBAL	Maternal, Newborn, Child Nutrition and Health
INV-000884	International Health Economics Association	to provide financial support to paper-presenting researchers from low- and lower-middle-income countries to attend the 2019 International Health Economics Association Congress 2019	Global Development	2019-03	28	60000		Toronto	Ontario	Canada	GLOBAL	Delivery of Solutions to Improve Global Health
INV-000887	Black Child Development Institute – Seattle Affiliate	This investment will be used to support the capacity of Black Child Development Institute of Seattle, African Community Housing and Development, and Somali Parent Education Board to participate in Renton Innovation Zone.	U.S. Program	2019-02	4	50000	https://www.nbcdi.org/affiliates/seattle	Seattle	Washington	United States	AMERICA	Washington State Education and Human Service Needs
INV-000891	The Atlantic	to support content development and audience engagement related to innovations in K-12 and postsecondary education	Global Policy and Advocacy|U.S. Program	2019-04	24	500222	http://www.theatlantic.com	Washington	District of Columbia	United States	AMERICA	Postsecondary Education|Public Awareness and Analysis
INV-000893	Editorial Projects in Education, Inc.	to provide general operating support	Global Policy and Advocacy|U.S. Program	2019-04	36	1150000	http://www.edweek.org	Bethesda	Maryland	United States	AMERICA	K-12 Education|Public Awareness and Analysis
INV-000903	World Health Organization Regional Office for the Eastern Mediterranean	to enable the WHO Eastern Mediterranean Region to develop a one-year Action Plan and Results Management Framework, conduct Regional Office and Country Office Functional Reviews, and develop a Communications Strategy and Implementation Plan	Global Development	2019-03	28	1578610	http://www.who.int	Cairo		Egypt	AFRICA|ASIA	Global Health and Development Public Awareness and Analysis
INV-000904	Foundation for Tacoma Students	to learn how the foundation can best accelerate P-16 community progress	U.S. Program	2019-06	32	2671244	http://graduatetacoma.org	Tacoma	Washington	United States	AMERICA	Research and Learning Opportunities
INV-000905	Chattanooga-Hamilton County Public Education Fund	to learn how the foundation can accelerate P-16 community progress	U.S. Program	2019-06	24	2868575	http://www.pefchattanooga.org/	Chattanooga	Tennessee	United States	AMERICA	Research and Learning Opportunities
INV-000906	Educate Texas	to learn how the foundation can accelerate P-16 community progress	U.S. Program	2019-06	24	2523170	http://www.edtx.org/	Dallas	Texas	United States	AMERICA	Research and Learning Opportunities
INV-000907	Commit!2Dallas	to learn how the foundation can accelerate P-16 community progress	U.S. Program	2019-06	24	2492723	http://dev.commit2dallas.org/	Dallas	Texas	United States	AMERICA	Research and Learning Opportunities
INV-000908	PATH	Document successful examples of donor collaboration in developing countries in support of country digital health systems to facilitate defining approaches for future donor alignment efforts.	Global Development	2019-02	6	56000	http://www.path.org	Seattle	Washington	United States	AFRICA|ASIA|GLOBAL	Delivery of Solutions to Improve Global Health
INV-000910	Georgetown University	This investment will be used to develop a comprehensive landscape of the current state of standardized assessment.	U.S. Program	2019-04	50	1225790	http://www.georgetown.edu/	Washington	District of Columbia	United States	AMERICA	Research, Learning & Innovation Opportunities
INV-000914	Common Application	to increase in the availability and access of data, research, and analysis	U.S. Program	2019-12	23	1611787	https://www.commonapp.org/	Arlington	Virginia	United States	AMERICA	K-12 Education
INV-000919	Asian Disaster Preparedness Center	to strengthen the technical, institutional, and organizational capacity for disaster risk management, as well as their ability to implement innovative humanitarian solutions, in South and Southeast Asian countries	Global Development	2019-10	47	3699450	http://adpc.net	Bangkok		Thailand	ASIA	Emergency Response
INV-000927	Management Sciences for Health	to develop an open-source primary health care costing tool that governments can use to calculate the financial resources needed to provide PHC services and systems to their populations	Global Development	2019-06	58	2500000	http://www.msh.org	Medford	Massachusetts	United States	AMERICA	Delivery of Solutions to Improve Global Health
INV-000929	London School of Hygiene and Tropical Medicine	to generate evidences and actionable recommendations on how financing for Primary Health Care can be increased and used efficiently and effectively to achieve Primary Health Care/Universal Health Care targets	Global Development	2019-10	54	1500000	http://www.lshtm.ac.uk/	London		United Kingdom	GLOBAL	Delivery of Solutions to Improve Global Health|Global Health and Development Public Awareness and Analysis
INV-000931	University of Michigan	to evaluate a data set around the impact of an automated essay scoring tool with black, Latino and low-income students and disseminate or make available research findings to the research community	U.S. Program	2019-09	10	123345	http://www.umich.edu	Ann Arbor	Michigan	United States	AMERICA	K-12 Education
INV-000932	International Bank for Reconstruction and Development	to improve measurement of primary health care systems to support countries, advocates, and development partners to focus improvement efforts and guide health system investments	Global Development	2019-12	49	6331492	http://www.worldbank.org	Washington	District of Columbia	United States	GLOBAL	Delivery of Solutions to Improve Global Health
INV-000935	Harvard University	to support the Census 2020 Convening and resources for journalists covering the 2020 Census	Global Policy and Advocacy	2019-06	6	125000	http://www.harvard.edu	Cambridge	Massachusetts	United States	AMERICA	Public Awareness and Analysis
INV-000944	International Centre for Diarrhoeal Disease Research, Bangladesh	to build partner operational capacity through the implementation of an ERP system at a major hospital in Bangladesh	Gender Equality|Global Health	2019-08	31	1750000	http://www.icddrb.org	Dhaka		Bangladesh	GLOBAL	Enterics, Diagnostics, Genomics & Epidemiology|Maternal, Newborn, Child Nutrition and Health
INV-000952	Urban Institute	to build out the Urban Institute's Education Data Portal	U.S. Program	2019-11	27	900000	http://www.urban.org/	Washington	District of Columbia	United States	AMERICA	K-12 Education
INV-000960	Population Action International	to improve measurement of primary health care systems to support countries, advocates, and development partners to focus improvement efforts and guide health system investments	Global Development	2019-10	41	12883446	http://www.populationaction.org	Washington	District of Columbia	United States	GLOBAL	Delivery of Solutions to Improve Global Health
INV-000964	Degrees of Change	to increase the quality and adoptability of an existing National Student Clearinghouse visualization tool	U.S. Program	2019-11	50	3169090	http://www.degreesofchange.org/	Tacoma	Washington	United States	AMERICA	K-12 Education|Postsecondary Education|Research and Learning Opportunities
INV-000965	World Health Organization	to improve measurement of primary health care systems to support countries, advocates, and development partners to focus improvement efforts and guide health system investments	Global Development	2020-12	31	2502837	http://www.who.int	Geneva		Switzerland	GLOBAL	Delivery of Solutions to Improve Global Health
INV-000968	Association for Education Finance and Policy Inc.	to increase the diversity of participants in the Association for Education Finance and Policy's annual conference and professional development opportunities	U.S. Program	2019-11	7	10000	http://aefpweb.org	Gilbert	Arizona	United States	AMERICA	K-12 Education
INV-000970	George Institute for Global Health	to catalyze the field of primary health care research by convening, expanding, and strengthening a community of researchers focused on developing new knowledge on country identified priorities	Global Development	2019-11	37	499464	https://www.georgeinstitute.org.in/	Hyderabad		India	ASIA|GLOBAL	Delivery of Solutions to Improve Global Health
INV-000972	International Society for Technology in Education	to increase the total dollars spent in K-12 education technology procurement that requires or preferences that use of privacy and interoperability standards	U.S. Program	2019-10	7	470370	https://www.iste.org/	Portland	Oregon	United States	AMERICA	K-12 Education
INV-000980	CORE Group	to enhance the coordination of development partners to better engage the private sector in health for the ultimate benefit of poor populations in LMIC	Global Development	2019-04	29	199907	http://www.coregroup.org	Washington	District of Columbia	United States	AFRICA|ASIA	Delivery of Solutions to Improve Global Health
INV-000993	Asian Disaster Preparedness Center	This investment will be used to plan, organize and host a peer-learning convening among EMR grantees and partners from the Capacity Building portfolio.	Global Development	2019-03	5	230633	http://adpc.net	Bangkok		Thailand	GLOBAL	Emergency Response
INV-000996	Arizona State University Foundation for A New American University	to support the codification of a sustainable residency model.	U.S. Program	2019-05	15	222215	http://www.asufoundation.org	Tempe	Arizona	United States	AMERICA	K-12 Education
INV-000999	Save the Children Federation, Inc.	to benchmark a low-cost MRI device for neonatal and infant brain imaging against industry standard traditional MR imaging and determine its feasibility and utility in low-resource settings for asphyxiated infants		2019-11	2	1300000	http://www.savethechildren.org	Fairfield	Connecticut	United States	GLOBAL
INV-001002	London School of Hygiene and Tropical Medicine	To support a maternal azithromycin research harmonization workshop.	Gender Equality	2019-03	15	47851	http://www.lshtm.ac.uk/	London		United Kingdom	GLOBAL	Maternal, Newborn, Child Nutrition and Health
INV-001005	Seattle University	to support a Seattle intermediary that will launch and support cross-sector continuous improvement networks focused on improvement outcomes for students Prek through 5th grade	U.S. Program	2019-07	26	1643765	http://www.seattleu.edu	Seattle	Washington	United States	AMERICA	Washington State Education and Human Service Needs
INV-001008	Vanderbilt University	to support the creation of the Peabody Incentive Fund	U.S. Program	2019-08	28	500577	http://www.vanderbilt.edu/	Nashville	Tennessee	United States	AMERICA	K-12 Education
INV-001009	Comunidad Andina	to strengthen capacities for disaster risk management in member countries of Andean Community: Bolivia, Colombia, Ecuador, and Peru	Global Development	2019-08	49	350000	http://www.comunidadandina.org/	Lima		Peru	AMERICA	Emergency Response
INV-001010	Idea Public Schools	to increase the number of high-quality schools in the Permian Basin region in Texas and in the Tampa Bay area in Florida	U.S. Program	2019-07	36	2000000	http://www.ideapublicschools.org	Weslaco	Texas	United States	AMERICA	K-12 Education
INV-001014	The Aspen Institute Inc	to support the Aspen Early Childhood Health forum	U.S. Program	2019-03	1	50000	http://www.aspeninstitute.org/	Washington	District of Columbia	United States	AMERICA	Early Learning
INV-001015	School's Out Washington	to support increased access to high quality expanded learning opportunities in Washington state	U.S. Program	2019-08	52	2044796	http://www.schoolsoutwashington.org/index.htm	Seattle	Washington	United States	AMERICA	Washington State Education and Human Service Needs
INV-001024	Education First Consulting LLC	to support Chief Talent Officers from urban districts in addressing human capital needs of their school systems.	U.S. Program	2019-09	46	78650	http://www.education-first.com/	Seattle	Washington	United States	AMERICA	K-12 Education
INV-001025	New Venture Fund	to support governance and structural analysis of the MFAN project, sponsored by New Venture Fund	Global Policy and Advocacy	2019-04	9	87913	http://www.newventurefund.org	Washington	District of Columbia	United States	GLOBAL	Public Awareness and Analysis
INV-001030	North Carolina State University	to develop a low-cost portable subsystem that reliably and hygienically exclude trash during mechanical emptying of pit latrines and septic tanks	Global Growth & Opportunity	2019-07	43	500000	http://www.ncsu.edu/	Raleigh	North Carolina	United States	AFRICA|AMERICA|ASIA	Water, Sanitation and Hygiene
INV-001033	Association Senegalaise de Normalisation	to support the dissemination of international standards for non-sewered sanitation systems, fecal sludge treatment units, and fecal sludge management in Sub-Saharan African countries	Global Growth & Opportunity	2019-05	61	499907	http://www.asn.sn/	Dakar		Senegal	AFRICA	Water, Sanitation and Hygiene
INV-001035	World Health Organization Regional Office for the Eastern Mediterranean	to improve measurement of primary health care systems to support countries, advocates, and development partners to focus improvement efforts and guide health system investments	Global Development	2019-07	27	799984	http://www.who.int	Cairo		Egypt	ASIA	Delivery of Solutions to Improve Global Health
INV-001038	Children's Hospital Boston	to advance O-antigen-based Shigella vaccines with the view to licensure and introduction of a vaccine that will prevent mortality and morbidity from Shigella diarrhea and dystentery among children in LMICs	Global Health	2019-08	31	1143393	http://www.childrenshospital.org/	Boston	Massachusetts	United States	GLOBAL	Enterics, Diagnostics, Genomics & Epidemiology
INV-001039	Friends of Brooklyn Laboratory Charter Schools, Inc.	to improve the outcomes of Black, Latino, and low-income students, through a lab school and playbook designed to help aspiring schools undertake learner- and school community-centered approaches to participatory research	U.S. Program	2019-06	19	1000806			New York	United States	AMERICA	K-12 Education
INV-001041	City Fund	to support the growth of high-quality schools in a set of cities in California and Texas	U.S. Program	2019-05	48	11400000		Beaverton	Oregon	United States	AMERICA	K-12 Education
INV-001042	United Nations Population Fund	to support UNFPA to be integrated, results-focused, agile and innovative and, therefore, scale-up its capacities to achieve its Strategic Plan, 2018-2021 and to support countries to deliver its transformative results by 2030	Global Development	2019-05	43	750060	http://www.unfpa.org	New York	New York	United States	GLOBAL	Global Health and Development Public Awareness and Analysis
INV-001047	Emory University	This investment will be used to assess the feasibility of scalable methods for measuring WSH exposure.	Global Growth & Opportunity	2019-04	8	35000	http://www.emory.edu	Atlanta	Georgia	United States	GLOBAL	Water, Sanitation and Hygiene
INV-001048	Noble Network of Charter Schools	to support increased capacity of charter schools to effectively implement practices that support students with disabilities	U.S. Program	2019-11	45	1590906	https://nobleschools.org/	Chicago	Illinois	United States	AMERICA	K-12 Education
INV-001049	Character Lab	to expand the Character Lab Research network to expand the diversity of schools included and promote the voices of students and teachers as research collaborators.	U.S. Program	2019-06	19	999936	https://www.characterlab.org/	Philadelphia	Pennsylvania	United States	AMERICA	K-12 Education
INV-001050	Harvard University	to establish a validation network, beginning with two sites, to increase the efficiency and effectiveness of education R&D	U.S. Program	2019-07	37	960000	http://www.harvard.edu	Cambridge	Massachusetts	United States	AMERICA	K-12 Education
INV-001052	The Lean Lab	to develop a plan to pilot the LeanLab model concurrently in three different American cities with engaged black and Latino school communities	U.S. Program	2019-05	3	76500	https://www.leanlabeducation.org/	Kansas City	Missouri	United States	AMERICA	K-12 Education
INV-001053	Strategic Education Research Partnership Institute	to plan for the creation of two proof points of an effective research, development, and professional learning infrastructure in K-12 public schools.	U.S. Program	2019-05	10	150000	https://serpinstitute.org/index.html	Washington	District of Columbia	United States	AMERICA	K-12 Education
INV-001054	Columbia University	to determine whether meeting key benchmarks identified as leading to adult success actually results in successful outcomes for young adults	U.S. Program	2019-05	31	230609	http://www.columbia.edu/	New York	New York	United States	AMERICA	U.S. Economic Mobility & Opportunity
INV-001056	KIPP Foundation	to put in place tools necessary to implement rapid cycle evaluation practices that will allow timely, actionable, and accurate decisions about how to meaningfully improve outcomes for Black, Latino, and low-income students	U.S. Program	2019-05	6	182261	http://www.kipp.org	San Francisco	California	United States	AMERICA	K-12 Education
INV-001060	America Achieves, Inc	to cross-map the priorities of pathway funders including definitions of pathways, current strategies/investments
INV-001061	Equal Measure	to inform Bill & Melinda Gates Foundation’s hypotheses related to the core components of a high quality pathway program intermediary	U.S. Program	2019-09	40	1009835	http://www.equalmeasure.org/	Philadelphia	Pennsylvania	United States	AMERICA	Postsecondary Education
INV-001064	Jobs for the Future Inc.	to provide for General Operating Support	U.S. Program	2019-04	16	750000	http://www.jff.org	Boston	Massachusetts	United States	AMERICA	Postsecondary Education
INV-001071	4Point0 Schools	to prototype a solution aimed at overcoming noted barriers to the representation of diverse talent within R&D infrastructure	U.S. Program	2019-08	19	1000000	http://4.0schools.org	New Orleans	Louisiana	United States	AMERICA	K-12 Education
INV-001072	Grantmakers of Western Pennsylvania	To improve community voice in R&D processes such that research and development agendas are informed by the populations we seek to serve.	U.S. Program	2019-10	35	999600	https://gwpa.org/	Pittsburgh	Pennsylvania	United States	AMERICA	K-12 Education
INV-001074	VillageReach	to facilitate an enabling environment for increasing supply chain maturity in Kinshasa province of Democratic Republic of Congo	Gender Equality	2019-08	22	396446	http://www.villagereach.org	Seattle	Washington	United States	AFRICA	Family Planning
INV-001075	Pratham Education Foundation	to support ASER in generating learning outcomes data for primary and secondary students across India	Global Growth & Opportunity	2020-04	43	507645	http://www.pratham.org	New Delhi	Delhi	India	ASIA	Global Education
INV-001076	Washington Charter School Development, Inc	to provide general operating support	U.S. Program	2019-05	14	905000	http://www.washingtoncharter.org	Seattle	Washington	United States	AMERICA	K-12 Education
INV-001078	PATH	to develop a suite of globally adapted digital-health common goods to enable national governments to securely access, adapt, and implement fundamental digital assets to improve digital health environments at the country and national level	Gender Equality|Global Development	2019-07	14	515000	http://www.path.org	Seattle	Washington	United States	AFRICA|AMERICA	Global Health and Development Public Awareness and Analysis|Maternal, Neonatal and Child Health|Vaccine Delivery
INV-001080	Education Writers Association	to support multiple programs for education journalists to increase the quantity of high-quality media coverage and better inform the public on barriers and opportunities to improve education as well as social and economic mobility	Global Policy and Advocacy|U.S. Program	2019-05	24	725000	http://www.ewa.org	Washington	District of Columbia	United States	AMERICA	K-12 Education|Public Awareness and Analysis
INV-001085	Cooper Smith Global, LLC	to develop country-owned real-time tracking platforms for financial resources in healthcare systems on a routine basis for primary health care services for vulnerable populations	Global Development	2019-10	38	375556	https://coopersmith.org/	Austin	Texas	United States	AFRICA|ASIA	Delivery of Solutions to Improve Global Health
INV-001087	The Institute for College Access and Success	to support policy analysis and advocacy around stronger accountability for student loan defaults, better data on student outcomes, and more affordable postsecondary education.	U.S. Program	2019-05	24	1000000	http://ticas.org/contact.vp.html	Oakland	California	United States	AMERICA	Postsecondary Education
INV-001090	World Health Organization	to ensure the timely development of quality assured normative and technical guidance that will allow the global ecosystem to allocate resources efficiently and increase uptake of products and interventions at country level	Gender Equality|Global Development	2019-04	70	6009744	http://www.who.int	Geneva		Switzerland	GLOBAL	Global Health and Development Public Awareness and Analysis|Maternal, Newborn, Child Nutrition and Health|Research and Learning Opportunities
INV-001102	The Century Foundation Inc.	to support The Century Foundation in addressing misconceptions that charter schools exacerbate racial and socioeconomic segregation	U.S. Program	2019-08	35	407053	https://tcf.org/	New York	New York	United States	AMERICA	K-12 Education
INV-001103	National Association Of Charter School Authorizers	for general operating support.	U.S. Program	2019-05	24	2000000	http://www.qualitycharters.org	Chicago	Illinois	United States	AMERICA	K-12 Education
INV-001104	National Alliance for Public Charter Schools	for general operating support	U.S. Program	2019-05	25	2000000	http://www.publiccharters.org	Washington	District of Columbia	United States	AMERICA	K-12 Education
INV-001106	National Center for Research in Advanced Information and Digital Technologies	to build a plan for a more scalable education research and development infrastructure	U.S. Program	2019-05	5	100000	http://www.digitalpromise.org/	Washington DC	District of Columbia	United States	AMERICA	K-12 Education
INV-001109	Special Education Leader Fellowship, Inc	to support the evaluation of the relationship between SELF and student outcomes for black, Latinx, and/or low-income students with disabilities and the codification of practices that contribute to improved outcomes	U.S. Program	2019-11	43	861732	https://selfnola.org/	New Orleans	Louisiana	United States	AMERICA	K-12 Education
INV-001110	Opportunity Institute	to support the Opportunity Institute to continue its work of education policy analysis, advocacy, and implementation at the national and state levels	Global Policy and Advocacy	2019-05	23	500000	http://www.theopportunityinstitute.org	Berkeley	California	United States	AMERICA	Public Awareness and Analysis
INV-001111	The Expectations Project, Inc.	to continue support of The Expectations Project's (TEP) work in engaging the faith community in effective policy and advocacy strategies	Global Policy and Advocacy	2019-05	24	1300000	http://www.theexpectationsproject.org/	Washington	District of Columbia	United States	AMERICA	Public Awareness and Analysis
INV-001112	UnidosUS	to provide general operating support	Global Policy and Advocacy	2019-05	41	4800000	https://www.unidosus.org	Washington	District of Columbia	United States	AMERICA	Public Awareness and Analysis
INV-001114	National Assn of Latino Elected Officials Naleo Education Fund	to provide for General Operating Support	Global Policy and Advocacy	2019-06	24	2537379	http://www.naleo.org	Monterey Park	California	United States	AMERICA	Public Awareness and Analysis
INV-001115	Southeast Asia Resource Action Center	to support SEARAC's work of increasing its policy and advocacy capacity for greater impact towards improved education outcomes for its communities at the national and state levels	Global Policy and Advocacy|U.S. Program	2019-06	24	1000000	http://www.searac.org	Washington	District of Columbia	United States	AMERICA	Postsecondary Education|Public Awareness and Analysis
INV-001117	Rice University	to develop frameworks and identify strategies that increase the use of evidence by central office leaders and schools	U.S. Program	2019-11	26	300000	http://www.rice.edu	Houston	Texas	United States	AMERICA	K-12 Education
INV-001118	Brown University	to conduct a landscape scan of measurement tools that assess professional (&#34
INV-001119	Cooper Smith Global, LLC	to develop an analysis of health data systems in Burkina Faso and define a multi-year digital health strategy to enable better care to be provided to the users of the public health system, reducing the burden of disease	Gender Equality|Global Development|Global Growth & Opportunity	2019-07	60	4248552	https://coopersmith.org/	Austin	Texas	United States	AFRICA	Delivery of Solutions to Improve Global Health|Maternal, Newborn, Child Nutrition and Health|Nutrition
INV-001124	Seattle Foundation	to support funder field-building efforts around equitable evaluation	U.S. Program	2020-10	39	994750	https://www.seattlefoundation.org/	Seattle	Washington	United States	AMERICA	K-12 Education
INV-001126	Innosight Institute Inc	to study the adoption behaviors of districts who are now using high quality common core curriculum and better understand their &#34
INV-001129	National Public Education Support Fund	to provide general operating support	Global Policy and Advocacy	2019-10	12	75000	http://www.npesf.org/	Washington	District of Columbia	United States	AMERICA	Public Awareness and Analysis
INV-001132	Clinton Health Access Initiative Inc	to better understand how to move National Plans from policy to impact using oxygen systems in Uganda as an example	Gender Equality	2019-09	39	1999796	http://www.clintonhealthaccess.org	Boston	Massachusetts	United States	AFRICA	Maternal, Neonatal and Child Health
INV-001135	Jhpiego Corporation	to coordinate the community of practice on postpartum hemorrhage and organize one in-person convening	Gender Equality|Global Development	2019-10	33	782192	http://www.jhpiego.org	Baltimore	Maryland	United States	GLOBAL	Global Health and Development Public Awareness and Analysis|Maternal, Neonatal and Child Health
INV-001136	New America	to renew support for a fellow to provide expert advice and analysis on privacy and security issues and emerging technologies to support our partners' work to improve education data systems across U.S. Program	U.S. Program	2019-08	25	750000	https://www.newamerica.org/	Washington	District of Columbia	United States	AMERICA	Postsecondary Education
INV-001137	National Skills Coalition	to support deeper and more sustained use of workforce data for informed decision-making at the state and federal level	U.S. Program	2020-10	16	400054	http://www.nationalskillscoalition.org/	Washington	District of Columbia	United States	AMERICA	Postsecondary Education
INV-001139	VIA Global Health, Inc.	to improve health product procurement by expanding the capabilities and geographic reach of distributors of maternal and newborn health products to solve access challenges for women and infants in low-resource settings.	Gender Equality	2019-11	24	699824	https://www.viaglobalhealth.com/	Seattle	Washington	United States	AFRICA|GLOBAL	Maternal, Neonatal and Child Health
INV-001140	Georgia Budget and Policy Institute	to develop research, data and analysis in support of post secondary equity and student success in Georgia	U.S. Program	2019-06	24	275940	http://gbpi.org/	Atlanta	Georgia	United States	AMERICA	Postsecondary Education
INV-001142	Ithaka Harbors, Inc.	to advance understanding of how emergency financial aid programs impact student and institutional performance indicators	U.S. Program	2019-08	29	80000	http://www.ithaka.org	New York	New York	United States	AMERICA	Postsecondary Education
INV-001143	American Enterprise Institute	Research and develop higher education policy related to data, accountability, affordability, and simplification.	U.S. Program	2019-04	34	900000	http://www.aei.org	Washington	District of Columbia	United States	AMERICA	Postsecondary Education
INV-001144	Stanford University	to support the design and prototyping of a leadership journey for mid-career women in global health, including establishment of curriculum, digital platform, and impact metrics	Gender Equality|Global Health	2019-07	29	4900000	http://www.stanford.edu	Redwood City	California	United States	AFRICA|ASIA|GLOBAL	Discovery and Translational Sciences|Enterics, Diagnostics, Genomics & Epidemiology|Malaria|Maternal, Newborn, Child Nutrition and Health|Pneumonia & Pandemic Preparedness|Vaccine Development
INV-001146	Terre des homes	to develop a regional good applicable to Francophone West Africa that assists primary care workers in managing quality of high-impact services with a focus on pregnant women and children under five	Gender Equality|Global Development|Global Health	2019-11	30	3000000	http://www.terredeshommes.org/	Lausanne		Switzerland	AFRICA	Delivery of Solutions to Improve Global Health|Malaria|Maternal, Neonatal and Child Health
INV-001150	Research Foundation for the State University of New York	to provide support to the New York State Office of Community colleges and the NY Student Success Center	U.S. Program	2019-09	39	1200000	http://www.rfsuny.org	Albany	New York	United States	AMERICA	Postsecondary Education
INV-001153	National Association of Student Financial Aid Administrators	to develop policy that will make the federal aid application process more efficient and streamlined for students and families	U.S. Program	2019-05	18	325882	http://www.nasfaa.org/	Washington	District of Columbia	United States	AMERICA	Postsecondary Education
INV-001154	InnovateEDU	to develop and test a prototype open source framework that researchers and practitioners can use to understand, interpret, synthesize, and organize data in education R&D	U.S. Program	2019-07	36	996769	https://www.innovateedunyc.org/	Brooklyn	New York	United States	AMERICA	K-12 Education
INV-001155	NewSchools Venture Fund	to study what design, conditions, and implementation data needs to be collected to understand the key dimensions of innovative school models	U.S. Program	2019-08	6	220275	http://www.newschools.org	Oakland	California	United States	AMERICA	K-12 Education
INV-001157	Transcend Inc.	to understand the nuances of using a technology platform to facilitate research cycles on school model innovations	U.S. Program	2019-07	6	70000	http://transcendeducation.org	Hastings on Hudson	New York	United States	AMERICA	K-12 Education
INV-001158	Teach for America, Inc.	to pilot an innovative user-centered R&D process that (1) surfaces teacher and district stakeholders’ needs and (2) facilitates inclusive rapid-cycle co-development, prototyping, implementation, and evaluation of possible solutions	U.S. Program	2019-08	20	769786	http://www.teachforamerica.org	New York	New York	United States	AMERICA	K-12 Education
INV-001159	Advanced Education Research & Development Fund	to conduct a portfolio of bold education R&D programs that fund and direct the work of teams of researchers, developers, and practitioners to demonstrate a breakthrough approach to an important K-12 education challenge.	U.S. Program	2021-03	93	50000000		Oakland	California	United States	AMERICA	K-12 Education
INV-001160	New Classrooms Innovation Partners, Inc.	to demonstrate a step change increase in student outcomes in middle years math, and leverage New Classrooms' unique R&D efforts to help to support the dawn of a new era in K-12 education research	U.S. Program	2019-11	38	12000000	http://www.newclassrooms.org	Jersey City	New Jersey	United States	AMERICA	K-12 Education
INV-001161	SCG Chemicals Public Company Limited	to support the product development, pilot demonstration and commercialization of a multi-user reinvented toilets for schools and community uses in developing countries.	Global Growth & Opportunity	2019-10	62	986634	https://www.scg.com/landing/	Bangkok		Thailand	AFRICA|ASIA|GLOBAL	Water, Sanitation and Hygiene
INV-001162	Water Research Commission	to support the commercialization and scale of reinvented toilets in South Africa for the benefit of schools and communities who lack dignified and safe sanitation solutions while being gender intentional in all planned activities	Global Growth & Opportunity	2019-09	88	9021945	http://www.wrc.org.za/	Pretoria		South Africa	AFRICA	Water, Sanitation and Hygiene
INV-001164	Seattle Parks Foundation	to provide general operating support to the Lake City Collective	Executive	2019-04	2	1000	http://www.seattleparksfoundation.org	Seattle	Washington	United States	AMERICA	Community Engagement Grantmaking
INV-001165	Sound Child Care Solutions	to provide general operating support to Southwest Early Learning (SWEL)	Executive	2019-04	2	5000	http://soundchild.org/	Seattle	Washington	United States	AMERICA	Community Engagement Grantmaking
INV-001166	United States Fund for UNICEF	to share experiences of operationalizing PHC within communities
INV-001169	University of California, Davis	to characterize the sugars decorating the surfaces of our body including the lining of the gut and better understand their role as a barrier against pathogen invasion	Gender Equality	2019-06	23	220000	http://ucdavis.edu	Davis	California	United States	GLOBAL	Maternal, Newborn, Child Nutrition and Health
INV-001172	Nadia's Initiative	to provide general operating support	Executive	2019-06	12	200000	https://nadiasinitiative.org/	New York	New York	United States	ASIA	Community Engagement Grantmaking
INV-001173	Girls Not Brides: The Global Partnership to End Child Marriage	to provide general operating support	Executive	2019-05	12	500000	http://www.girlsnotbrides.org/	London		United Kingdom	GLOBAL	Community Engagement Grantmaking
INV-001174	Girls Not Brides: The Global Partnership to End Child Marriage	to provide support for the VOW- Tn End Child Marriage initiative	Executive	2019-06	6	250000	http://www.girlsnotbrides.org/	London		United Kingdom	GLOBAL	Community Engagement Grantmaking
INV-001176	Community Roots Housing Foundation	to support the local affordable housing crisis	Executive	2019-07	36	3500000	https://www.capitolhillhousing.org/	Seattle	Washington	United States	AMERICA	Community Engagement Grantmaking
INV-001177	YouthCare	to support the local affordable housing crisis	Executive	2019-09	30	1000000	http://www.youthcare.org	Seattle	Washington	United States	AMERICA	Community Engagement Grantmaking
INV-001178	UnidosUS	to support a coalition of organizations committed to a unified civil rights voice on education policy and advocacy that drives equity for low income children and students of color	Global Policy and Advocacy	2019-05	18	200000	https://www.unidosus.org	Washington	District of Columbia	United States	AMERICA	Public Awareness and Analysis
INV-001181	Filipino Community of Seattle	to provide support for their new Innovation Learning Center & Gathering Space capital campaign	Executive	2019-08	24	250000	https://www.filcommsea.org/	Seattle	Washington	United States	AMERICA	Community Engagement Grantmaking
INV-001182	United Way of Kitsap County	to support a capital campaign to build a permanent supportive housing facility in Kitsap County	Executive	2019-07	12	500000	http://www.unitedwaykitsap.org	Bremerton	Washington	United States	AMERICA	Community Engagement Grantmaking
INV-001183	United Ways of the Pacific Northwest	to provide general operating support	Executive	2019-07	29	200000		Olympia	Washington	United States	AMERICA	Community Engagement Grantmaking
INV-001184	Young Men's Christian Association of Greater Seattle	to provide general operating support	Executive	2019-07	11	100000	http://www.seattleymca.org	Seattle	Washington	United States	AMERICA	Community Engagement Grantmaking
INV-001185	University of Washington Foundation	to contribute to the Connie and Gus Kravas Endowed Presidential Scholarship in honor of Connie’s leadership and legacy	Executive	2019-08	12	500000	http://www.washington.edu/foundation/	Seattle	Washington	United States	AMERICA	Community Engagement Grantmaking
INV-001186	Massachusetts Institute of Technology	to partner with Boston math teachers in grades 3-8 to: identify math practices to improve, develop math practice spaces with MIT staff, and to evaluate the effect of these practice spaces on teacher learning and student learning.	U.S. Program	2019-07	36	1149485	http://www.mit.edu	Cambridge	Massachusetts	United States	AMERICA	K-12 Education
INV-001191	Asian Pacific Youth Leadership Project	to provide for general operating support	Global Policy and Advocacy	2019-10	23	150000	http://www.apylp.net/	Sacramento	California	United States	AMERICA	Public Awareness and Analysis
INV-001193	Sound Discipline	to support refinement and evaluation of a whole school approach to social emotional learning, and restorative, trauma-informed practices	U.S. Program	2019-08	36	800319	http://sounddiscipline.org/	Seattle	Washington	United States	AMERICA	Washington State Education and Human Service Needs
INV-001194	Tennessee State Collaborative on Reforming Education	to support a strategic planning project at the Tennessee Department of Education.	U.S. Program	2019-05	12	250000	http://www.tennesseescore.org	Nashville	Tennessee	United States	AMERICA	Early Learning
INV-001195	New America	for general operating support	U.S. Program	2019-03	1	2500	https://www.newamerica.org/	Washington	District of Columbia	United States	AMERICA	K-12 Education
INV-001196	Christian Medical College Vellore	to support active surveillance in Jharkhand state, India, where the newly launched Rotavirus vaccine, RotaSiil, was recently introduced into the Indian universal immunization programme	Global Health	2019-10	45	1399073	https://www.cmch-vellore.edu/	Vellore	Tamil Nadu	India	ASIA	Enterics, Diagnostics, Genomics & Epidemiology
INV-001201	Scope Impact Ltd	to develop new perspectives and co-design primary health care solutions that support harmonized programming in maternal and newborn health and wellbeing	Global Development	2019-11	19	1358731	http://www.m4id.fi	Helsinki		Finland	AFRICA	Global Health and Development Public Awareness and Analysis
INV-001204	Living Cities Inc. The National Community Development Initiative	to provide general operating support	U.S. Program	2019-05	38	3000000	http://www.livingcities.org	New York	New York	United States	AMERICA	Research and Learning Opportunities
INV-001206	Phi Delta Kappa International, Inc.	to support ongoing analysis and commentary on education journalism and trends in coverage	Global Policy and Advocacy|U.S. Program	2019-07	24	246000	http://kappanonline.org	Arlington	Virginia	United States	AMERICA	K-12 Education|Public Awareness and Analysis
INV-001207	Kent School District #415	to provide resources to local improvement network partners in the Road Map Project region with the goal of improving math and social emotional development outcomes	U.S. Program	2019-10	27	100843	http://www.kent.k12.wa.us	Kent	Washington	United States	AMERICA	Washington State Education and Human Service Needs
INV-001208	State Higher Education Executive Officers Association	to focus support for states to design and implement policies to reach greater postsecondary attainment goals towards credentials of value and pathways to upwardly mobile careers	U.S. Program	2019-09	49	1215000	http://www.sheeo.org	Boulder	Colorado	United States	AMERICA	Postsecondary Education
INV-001211	Bank Information Center	to increase the U.S. executive and legislative branch’s understanding of the role, objectives, and performance of multilateral development banks in supporting poverty reduction in low and lower middle-income countries	Global Policy and Advocacy	2019-04	8	96798	https://bankinformationcenter.org/	Washington	District of Columbia	United States	GLOBAL	Global Health and Development Public Awareness and Analysis
INV-001212	Bread for the World Institute Inc.	to increase the U.S. executive and legislative branch’s understanding of the role, objectives, and performance of multilateral development banks in supporting poverty reduction in low and lower middle-income countries	Global Policy and Advocacy	2019-04	12	96802	http://www.bread.org/	Washington	District of Columbia	United States	GLOBAL	Global Health and Development Public Awareness and Analysis
INV-001213	Center for Global Development	to analyze the development finance policies of the US Development Finance Corporation	Global Policy and Advocacy	2019-06	24	801786	http://www.cgdev.org	Washington	District of Columbia	United States	GLOBAL	Global Health and Development Public Awareness and Analysis|Public Awareness and Analysis
INV-001216	World Health Organization	to study the etiology of severe diarrhea in infants from the six WHO regions using a standardized specimen selection protocol and TAC technology as a pan-molecular detection strategy	Global Health	2019-11	22	1390352	http://www.who.int	Geneva		Switzerland	GLOBAL	Enterics, Diagnostics, Genomics & Epidemiology
INV-001219	BudgIT	to strengthen fiscal accountability in Nigeria at the state and federal levels and support the efficient use and allocation of scarce public resources	Global Development|Global Policy and Advocacy	2019-09	37	1001823	http://yourbudgit.com	Yaba	Lagos	Nigeria	AFRICA	Global Health and Development Public Awareness and Analysis
INV-001220	Save the Children Federation, Inc.	to enable transfer of Innovative Treatments in Pneumonia study data to the Global Health Analytics Platform	Gender Equality	2019-05	12	16395	http://www.savethechildren.org	Fairfield	Connecticut	United States	GLOBAL	Maternal, Newborn, Child Nutrition and Health
INV-001221	University of Washington Foundation	to support the Blake Nordstrom Celebration Gift at the University of Washington	Executive	2019-04	1	7500	http://www.washington.edu/foundation/	Seattle	Washington	United States	AMERICA	Community Engagement Grantmaking
INV-001223	Stanford University	to evaluate learning and growth outcomes among Washington State school students, especially students attending public charter schools in Washington	U.S. Program	2019-11	23	617585	http://www.stanford.edu	Redwood City	California	United States	AMERICA	K-12 Education
INV-001225	Washington State Charter Schools Association	to provide for general operating support	U.S. Program	2019-09	23	2000000	http://www.wacharters.org	Seattle	Washington	United States	AMERICA	Washington State Education and Human Service Needs
INV-001226	PATH	to ensure the contractual and legal arrangements are in place to allow the use of a lyophilised preparation of Shigella sonnei to be used in controlled human infection model studies of shigellosis in man	Global Health	2019-02	41	68000	http://www.path.org	Seattle	Washington	United States	GLOBAL	Enterics, Diagnostics, Genomics & Epidemiology
INV-001227	Lundquist Institute for Biomedical Innovation at Harbor-UCLA Medical Center	to expedite the necessary preclinical testing of multiple candidate drug formulations to determine the best drug formulation to use in future human clinical trials of noninvasive surfactant delivery for respiratory distress syndrome (RDS).	Gender Equality	2019-04	36	535791	http://www.labiomed.org/	Torrance	California	United States	GLOBAL	Maternal, Newborn, Child Nutrition and Health
INV-001234	LEAP Innovations	to evolve LEAP's education R&D process and data infrastructure to enable new types of research projects.	U.S. Program	2019-07	25	1000161	http://www.leapinnovations.org/	Chicago	Illinois	United States	AMERICA	K-12 Education
INV-001236	University of Pittsburgh	to provide technical assistance related to racial equity-centered practices in planning and implementing Guided Pathways	U.S. Program	2020-07	53	623826	https://www.pitt.edu/	Pittsburgh	Pennsylvania	United States	AMERICA	Postsecondary Education
INV-001238	Auburn University	to fund a partner to identify and convene stakeholders to develop a research agenda regarding the student-centered framework Guided Pathways	U.S. Program	2020-11	26	200107	http://www.auburn.edu/	Auburn	Alabama	United States	AMERICA	Postsecondary Education
INV-001239	FSG, Inc.	to ensure postsecondary solution delivery networks rapidly collaborate to move learning to action as they serve institutions	U.S. Program	2019-05	30	1447753	http://www.fsg.org	Boston	Massachusetts	United States	AMERICA	Postsecondary Education
INV-001245	Learn to Earn Dayton	to support Ohio Mayors in leading their communities to make postsecondary completion a reality for all	U.S. Program	2019-05	15	225640	https://learntoearndayton.org/	Dayton	Ohio	United States	AMERICA	Postsecondary Education
INV-001246	John M. Belk Endowment	to support postsecondary attainment efforts within and across North Carolina	U.S. Program	2019-10	16	558692	http://jmbendowment.org/	Charlotte	North Carolina	United States	AMERICA	Postsecondary Education
INV-001250	DonorsChoose	to help students and teachers by funding classroom requests that benefit schools across the country while activating citizen philanthropists in support of public education	U.S. Program	2019-06	3	1000000	http://www.donorschoose.org	New York	New York	United States	AMERICA	K-12 Education
INV-001251	Fordham Institute	to provide General Operating Support	U.S. Program	2019-04	25	500000	http://www.edexcellence.net	Washington	District of Columbia	United States	AMERICA	K-12 Education
INV-001252	University of Liverpool	to test the feasibility of a maternal sepsis response bundle with pulse oximetry and near patient lactate testing	Gender Equality	2019-08	32	462952	http://www.liverpool.ac.uk	Liverpool		United Kingdom	AFRICA|GLOBAL	Maternal, Neonatal and Child Health
INV-001257	University of Oxford	to continue immunological assessment of naturally-acquired immunity to iNTS disease following infection in Sub-Saharan Africa	Global Health	2019-06	12	50000	http://www.ox.ac.uk	Oxford	Oxfordshire	United Kingdom	GLOBAL	Enterics, Diagnostics, Genomics & Epidemiology
INV-001265	Columbia University	to drastically improve the biological processing approach for human excreta, reducing complexity and size, thereby developing an inexpensive treatment component for disadvantaged populations in developing countries	Global Growth & Opportunity	2019-08	62	1648138	http://www.columbia.edu/	New York	New York	United States	AFRICA|ASIA|GLOBAL	Water, Sanitation and Hygiene
INV-001268	LearnPlatform, Inc	to design and test prototypes of elements of an effective education R&D infrastructure: a universal intervention effectiveness report and a shareable intervention library.	U.S. Program	2019-11	32	1045148	http://www.learntrials.com	Raleigh	North Carolina	United States	AMERICA	K-12 Education
INV-001270	Council for a Strong America	to build understanding among leaders and future state leaders about education issues	Global Policy and Advocacy|U.S. Program	2019-05	36	500000	http://www.councilforastrongamerica.org/	Washington	District of Columbia	United States	AMERICA	K-12 Education|Public Awareness and Analysis
INV-001273	The Clayton Christensen Institute for Disruptive Innovation Inc.	to measure and codify approaches to expanding students’ social capital	U.S. Program	2019-09	29	1080500	https://www.christenseninstitute.org/	Lexington	Massachusetts	United States	AMERICA	Postsecondary Education
INV-001275	John N. Gardner Institute for Excellence in Undergraduate Education	to enable the Gardner Institute to make the Institutional Transformation Assessment available to the Postsecondary field for the purpose of supporting institutional transformation for equitable student success	U.S. Program	2023-04	24	4500000	http://www.jngi.org/	Brevard	North Carolina	United States	AMERICA	Postsecondary Education
INV-001277	World Health Organization	to strengthen WHO's capabilities in data governance, by allowing the Data, Analytics and Delivery for Impact team (DDI) to recruit and support two roles that will continue the implementation of the transformation plans for this team	Global Development	2020-06	28	1202320	http://www.who.int	Geneva		Switzerland	GLOBAL	Global Health and Development Public Awareness and Analysis
INV-001279	New York University	to test impacts of digitizing domestic remittances among rural migrant-sending households across diverse communities from multiple South Asian countries to evaluate the generalizability of promising early findings from Bangladesh	Global Growth & Opportunity	2019-11	86	1996120	http://www.nyu.edu	New York	New York	United States	AMERICA|ASIA	Inclusive Financial Systems
INV-001281	African Economic Research Consortium	to support policy intervention in East Africa that facilitates poverty reduction through collaborative interventions towards financial inclusion and regional bloc partnerships across East Africa.	Global Growth & Opportunity	2019-11	50	1447227	http://www.aercafrica.org	Nairobi	Nairobi	Kenya	AFRICA|AMERICA|EUROPE	Inclusive Financial Systems
INV-001282	Financial Sector Deepening Africa	to accelerate gender equity in finance throughout Africa by incorporating gender more systematically into the strategy and operations of Financial Services Deepening Trust Africa (FSDA) and the affiliated FSDs.	Global Growth & Opportunity	2020-10	53	4999599	https://www.fsdafrica.org/	Nairobi	Nairobi	Kenya	AFRICA	Inclusive Financial Systems
INV-001283	Partners Asia	To increase women’s financial inclusion in Myanmar and advance global knowledge on strategies to accelerate financial inclusion through women’s networks.	Executive|Global Growth & Opportunity	2019-08	53	3500013	http://partnersasia.org/	Oakland	California	United States	ASIA	Community Engagement Grantmaking|Inclusive Financial Systems
INV-001287	Policy Research Institute of Bangladesh	To increase the availability of timely and relevant research related to digital financial inclusion for policy makers in Bangladesh.	Global Growth & Opportunity	2019-09	23	375598	http://www.pri-bd.org/main/contact	Banani, Dhaka		Bangladesh	ASIA	Inclusive Financial Systems
INV-001288	Yale University	to further understand the opportunity presented by applying behavioral insights to increase equitable coverage with immunization services	Global Development	2019-10	28	565007	http://www.yale.edu	New Haven	Connecticut	United States	GLOBAL	Delivery of Solutions to Improve Global Health
INV-001291	The Africa Center	to support The Africa Center’s capital campaign	Executive	2019-07	89	4000000	https://www.theafricacenter.org/	New York	New York	United States	GLOBAL	Community Engagement Grantmaking
INV-001292	Pomona College	to support the renovation of the Athletics and Recreation Center for Pomona College and Pomona-Pitzer Athletics	Executive	2019-07	29	10400000	http://www.pomona.edu	Claremont	California	United States	AMERICA	Community Engagement Grantmaking
INV-001295	Save the Children Federation, Inc.	to provide support for establishing the Early Steps for School Success programs in eastern Washington	Executive	2019-04	12	100000	http://www.savethechildren.org	Fairfield	Connecticut	United States	AMERICA	Community Engagement Grantmaking
INV-001296	Rockefeller Philanthropy Advisors, Inc.	to create a measurement framework that allows policymakers, regulators, and other development professionals to measure the health of cash-in cash-out networks at the country level		2019-11	15	550000	http://www.rockpa.org	New York	New York	United States	AMERICA
INV-001299	United States Fund for UNICEF	to provide rigorous analyses on global, regional and country progress on women’s children’s and adolescents’ health and support countries’ capacity for data analysis and use for their health and nutrition programs	Gender Equality	2019-11	50	9638917	http://www.unicefusa.org	New York	New York	United States	AFRICA|AMERICA|ASIA|EUROPE|GLOBAL	Maternal, Newborn, Child Nutrition and Health
INV-001300	Shopfront Ltd	to test new models of extending credit to rural merchants to build digital credit market in Bangladesh.	Global Growth & Opportunity	2019-04	27	990524	https://shopup.com.bd/	Dhaka		Bangladesh	ASIA	Inclusive Financial Systems
INV-001304	World Health Organization	to conduct implementation research on effective antenatal care packages designed to meet the 8-contact WHO guideline model, and validate digital global good tools to facilitate antenatal care implementation	Gender Equality	2019-12	68	10252225	http://www.who.int	Geneva		Switzerland	GLOBAL	Maternal, Newborn, Child Nutrition and Health
INV-001309	The Alan Turing Institute	to fund research that aims to enhance the security and privacy technologies used in national scale identity systems by driving creation, innovation, demonstration and implementation of new technologies	Global Growth & Opportunity	2019-12	51	5148320	http://turing.ac.uk	London		United Kingdom	GLOBAL	Inclusive Financial Systems
INV-001311	World Health Organization	to conduct two trials to optimize the treatment of infants with possible serious bacterial infection	Gender Equality	2019-11	61	20772774	http://www.who.int	Geneva		Switzerland	AFRICA|AMERICA|ASIA|EUROPE	Maternal, Newborn, Child Nutrition and Health
INV-001313	Dimagi Inc.	to understand the potential of existing provider-side data for providing unique insights into the caregivers' vaccine-seeking behavior, in order to help intervention design that increases vaccine uptake in developing countries	Global Development	2019-08	8	335593	http://www.dimagi.com/	Cambridge	Massachusetts	United States	GLOBAL	Delivery of Solutions to Improve Global Health
INV-001321	International Bank for Reconstruction and Development	create a comprehensive body of knowledge on how digitization of social protections can advance financial inclusion and women's economic empowerment and a guiding framework for action.	Global Growth & Opportunity	2019-11	25	13271935	http://www.worldbank.org	Washington	District of Columbia	United States	GLOBAL	Inclusive Financial Systems
INV-001322	Macro-Eyes, Inc.	to improve vaccination coverage in Tanzania by applying statistical machine learning to the supply chain to predict demand at individual health clinics in near real-time, to ensure the right vaccines and levels are always in stock	Global Development	2019-08	32	2002655	https://macro-eyes.com/	Fall City	Washington	United States	AFRICA	Delivery of Solutions to Improve Global Health
INV-001323	CREST (INTERNATIONAL)	to build trusted cybersecurity expertise in individuals and organizations in low-income countries and enable local markets to address the growing cyber-risk in digital financial services	Global Growth & Opportunity	2019-11	32	1437789	https://www.crest-approved.org/	Slough		United Kingdom	AFRICA|ASIA	Inclusive Financial Systems
INV-001325	International Bank for Reconstruction and Development	to accelerate and scale up access to digital financial services through the work and financing of the World Bank in those countries and regions where the needs of the poor are greatest	Global Growth & Opportunity	2019-09	21	1495700	http://www.worldbank.org	Washington	District of Columbia	United States	GLOBAL	Inclusive Financial Systems
INV-001327	National Institute of Public Finance and Policy	to understand the effectiveness of existing financial grievance redress mechanisms in addressing the needs of the poor	Global Growth & Opportunity	2019-11	41	575691	http://www.nipfp.org.in/home-page/	New Delhi	Delhi	India	ASIA	Inclusive Financial Systems
INV-001328	GSMA Mobile for Development Foundation Inc.	to support the GSMA Mobile Money Program in providing poor households with mobile money services	Global Growth & Opportunity	2019-03	41	3941597	http://www.gsma.com/mmu	Atlanta	Georgia	United States	GLOBAL	Inclusive Financial Systems
INV-001329	International Bank for Reconstruction and Development	to accelerate design, development and implementation of next generation identification systems supporting a wider range of developmental needs, enabling inclusion and access to essential services for all	Global Growth & Opportunity	2019-11	70	10005821	http://www.worldbank.org	Washington	District of Columbia	United States	GLOBAL	Inclusive Financial Systems
INV-001331	Asosiasi FinTech Indonesia	to improve the input by the fintech sector to the financial inclusion policy dialogue in Indonesia	Global Growth & Opportunity	2019-10	59	1623987	https://fintech.id/	Jakarta Selatan		Indonesia	ASIA	Inclusive Financial Systems
INV-001332	DFS Lab	to inform FSP's approach to engaging with the growing fintech sector in Indonesia in a way that is consistent with our objectives and reflects value for philanthropic investment	Global Growth & Opportunity	2019-09	8	162200	https://dfslab.net/	Oregon City	Oregon	United States	ASIA	Inclusive Financial Systems
INV-001337	BRAC University	to accelerate research on the mechanisms that mediate the causal impacts of digital financial services on women's economic empowerment by establishing a new research initiative based at BRAC University	Global Growth & Opportunity	2019-11	86	5999998	http://bigd.bracu.ac.bd/	Mohakhali		Bangladesh	AFRICA|AMERICA|ASIA	Inclusive Financial Systems
INV-001341	Massachusetts Institute of Technology	to provide a understanding of financial inclusion and its contribution to economic well-being	Global Growth & Opportunity	2019-11	62	4230912	http://www.mit.edu	Cambridge	Massachusetts	United States	ASIA	Inclusive Financial Systems
INV-001346	Johns Hopkins University	to support a landscape study of demand measurement tools to inform development of new vaccine demand metrics	Global Development	2019-04	15	85230	http://www.jhu.edu/	Baltimore	Maryland	United States	GLOBAL	Delivery of Solutions to Improve Global Health
INV-001347	PATH	to track priority tools, diagnostics, drugs and interventions for MNCH and better understand barriers and enablers to uptake globally	Gender Equality	2019-09	36	3648495	http://www.path.org	Seattle	Washington	United States	AFRICA|ASIA	Maternal, Neonatal and Child Health
INV-001359	Mojaloop Foundation, Inc.	to support establishment and early operation of a new open source software foundation to host collaborative development of the Mojaloop open source software in furtherance of financial inclusion through the Level One principles.	Global Growth & Opportunity	2020-10	39	4717141	http://Mojaloop.io	Wakefield	Massachusetts	United States	AFRICA|ASIA|GLOBAL	Inclusive Financial Systems
INV-001361	Pan-Atlantic University Foundation	to enhance the responsiveness of financial services providers (FSPs) in designing and delivering products that improve the financial well-being of Nigerians, particularly the poor, women and rural dwellers	Global Growth & Opportunity	2019-06	60	3861727	http://www.lbs.edu.ng or www.smc.edu.ng	Lagos	Lagos	Nigeria	AFRICA	Inclusive Financial Systems
INV-001362	Smithsonian Institution	to support the endowment of the Andrew W. Mellon Directorship at the Smithsonian's National Museum of African American History & Culture	Executive	2019-11	84	2500000	http://www.si.edu/	Washington	District of Columbia	United States	AMERICA	Community Engagement Grantmaking
INV-001363	Columbia University	to update and revise the Emergency Obstetric and Newborn Care Monitoring Framework handbook to further use of evidence for improved quality of care and maternal and newborn outcomes in delivery	Gender Equality	2019-11	56	4702838	http://www.columbia.edu/	New York	New York	United States	GLOBAL	Maternal, Newborn, Child Nutrition and Health
INV-001378	World Health Organization	To strengthen national systems and enable countries to identify optimized district implementation models for quality care in health services that are effective, scalable and sustainable across the countries	Gender Equality	2019-07	56	7000355	http://www.who.int	Geneva		Switzerland	AFRICA|ASIA|GLOBAL	Maternal, Newborn, Child Nutrition and Health
INV-001379	JSI Research & Training Institute, Inc.	to articulate the steps to scale quality improvement (QI) practices within immunization programs	Global Development	2019-09	24	498997	http://www.jsi.com	Boston	Massachusetts	United States	GLOBAL	Delivery of Solutions to Improve Global Health
INV-001383	Innovations for Poverty Action	to fill the gap in evidence on financial consumer protection by testing novel interventions for protecting consumers from abuse, enhancing consumers’ ability to report grievances and receive redress, and improving informed consumer choice.	Global Growth & Opportunity	2019-10	60	5386330	http://www.poverty-action.org	Washington	District of Columbia	United States	AFRICA|ASIA	Inclusive Financial Systems
INV-001384	Maternity Foundation	to improve quality of care by understanding how digital tools impact health worker knowledge, skills, and confidence in context, how to integrate digital tools into health worker training, and how to sustainably scale digital tools	Gender Equality	2019-09	37	1900100	http://www.maternity.dk	Copenhagen		Denmark	AFRICA|ASIA|GLOBAL	Maternal, Neonatal and Child Health
INV-001391	University of Texas at Austin	to apply systems design thinking and use of systems mapping to better identify points of friction and collision where new interventions can be introduced to increase program effectiveness	Global Development	2019-08	20	2473449	http://www.utexas.edu	Austin	Texas	United States	AFRICA|ASIA|GLOBAL	Vaccine Delivery
INV-001392	Rockefeller Philanthropy Advisors, Inc.	to provide a range of technical support to facilitate the establishment and maintenance of an enabling regulatory environment in Nigeria	Global Growth & Opportunity	2019-11	33	4378765	http://www.rockpa.org	New York	New York	United States	AFRICA	Inclusive Financial Systems
INV-001393	University of Birmingham	to evaluate the effectiveness and cost-effectiveness of early detection and ‘first response’ treatment of PPH through a bundle of care in a cluster randomized trial	Gender Equality	2019-11	68	16919352	https://www.birmingham.ac.uk/	Birmingham		United Kingdom	AFRICA|AMERICA|ASIA|EUROPE	Maternal, Newborn, Child Nutrition and Health
INV-001395	United States Fund for UNICEF	to strengthen country data systems and support global, regional and national monitoring of progress for women’s children’s and adolescents’ health and nutrition	Gender Equality	2019-10	42	4396437	http://www.unicefusa.org	New York	New York	United States	GLOBAL	Maternal, Neonatal and Child Health|Maternal, Newborn, Child Nutrition and Health
INV-001396	United States Fund for UNICEF	To strengthen national systems and enable countries to identify optimized district implementation models for quality care in health services that are effective, scalable and sustainable across the countries	Gender Equality	2019-06	42	9500000	http://www.unicefusa.org	New York	New York	United States	AFRICA|AMERICA|ASIA	Maternal, Neonatal and Child Health
INV-001397	United States Fund for UNICEF	to enable multiple countries to scale up MNCH, Nutrition and Family Planning innovations via optimized primary health care, food and social protection systems and will do so via UNICEF’s regional offices system	Gender Equality	2019-11	44	4946400	http://www.unicefusa.org	New York	New York	United States	AFRICA|GLOBAL	Maternal, Neonatal and Child Health
INV-001406	Women's World Banking, Inc.	to support Women's World Banking's conference &#34
INV-001407	International Bank for Reconstruction and Development	to advance key enablers of financial inclusion, namely the updating and harmonization of regulations governing bank and fintech agents and the optimization of the government-to-persons payments approach.	Global Growth & Opportunity	2019-11	35	1125000	http://www.worldbank.org	Washington	District of Columbia	United States	ASIA	Inclusive Financial Systems
INV-001409	International Federation of Gynecology and Obstetrics	to support national societies of obstetricians and gynecologists in efforts to improve outcomes from postpartum hemorrhage	Gender Equality	2019-11	35	1598159	http://www.figo.org	London		United Kingdom	AFRICA|ASIA|GLOBAL	Maternal, Neonatal and Child Health
INV-001414	Cooper Smith Global, LLC	to understand behaviors in primary healthcare supply chain data collection and data use by health clinic staff and pilot solutions for improved supply chain performance and visibility to serve vulnerable populations in more remote settings	Global Development	2019-09	32	199988	https://coopersmith.org/	Austin	Texas	United States	AFRICA	Vaccine Delivery
INV-001415	North Carolina Community College System	to provide support to North Carolina for Community and Technical College System Office and the State Student Success Center	U.S. Program	2019-07	66	1195634	http://www.nccommunitycolleges.edu/	Raleigh	North Carolina	United States	AMERICA	Postsecondary Education
INV-001417	University of Washington	To simulate the population level impact of various potential interventions.	Gender Equality	2019-04	1	100000	http://www.washington.edu/president/	Seattle	Washington	United States	GLOBAL	Maternal, Newborn, Child Nutrition and Health
INV-001419	Texas 2036	for general operating purposes	Global Policy and Advocacy	2019-08	24	600000	http://texas2036.org	Dallas	Texas	United States	AMERICA	Public Awareness and Analysis
INV-001420	Center for Public Policy Priorities DBA Every Texan	for general operating support	Global Policy and Advocacy	2019-07	23	250000	http://forabettertexas.org/	Austin	Texas	United States	AMERICA	Public Awareness and Analysis
INV-001422	The Texas Tribune	to bring issues of importance for rural Texas into the statewide policy conversation	Global Policy and Advocacy	2019-06	14	50000	http://www.texastribune.org	Austin	Texas	United States	AMERICA	Public Awareness and Analysis
INV-001423	University of California, Los Angeles	to develop a cost-effective package of interventions in order to ensure successful linkage of men and other hard-to-reach groups that have learned their status via HIV self-testing	Global Health	2019-12	56	2831048	http://www.ucla.edu/	Los Angeles	California	United States	AFRICA	HIV
INV-001425	Educate Texas	to support the education of Texas policymakers on issues critical to student success.	Global Policy and Advocacy	2019-08	25	349814	http://www.edtx.org/	Dallas	Texas	United States	AMERICA	Public Awareness and Analysis
INV-001426	The Education Trust Inc.	to support an education equity coalition in Texas	Global Policy and Advocacy	2019-08	24	500000	http://www.edtrust.org	Washington	District of Columbia	United States	AMERICA	Public Awareness and Analysis
INV-001427	Teachers College, Columbia University	to provide general operating support	U.S. Program	2019-09	47	1300000	http://www.tc.columbia.edu/	New York	New York	United States	AMERICA	Postsecondary Education
INV-001437	James B. Hunt, Jr. Institute for Educational Leadership and Policy Foundation, Inc.	to support the next Hunt Institute fellowship cohort and a new policy leaders program	U.S. Program	2019-07	36	900000	http://www.hunt-institute.org	Cary	North Carolina	United States	AMERICA	K-12 Education
INV-001440	Grantmakers for Education	to support the annual Grantmakers for Education conference to be held in October, 2019 in New Orleans, LA	U.S. Program	2019-06	14	65000	http://www.edfunders.org	Portland	Oregon	United States	AMERICA	Postsecondary Education|Research and Learning Opportunities
INV-001442	Council for a Strong America	to support advocacy for high-quality pre-kindergarten in Oregon	U.S. Program	2019-08	24	300000	http://www.councilforastrongamerica.org/	Washington	District of Columbia	United States	AMERICA	Early Learning
INV-001446	Washington State Charter Schools Association	to contribute to a pooled fund for WA State-based charter public schools in Washington State	U.S. Program	2020-06	60	12212103	http://www.wacharters.org	Seattle	Washington	United States	AMERICA	K-12 Education
INV-001449	North Carolina Business Leaders for Education	to support improvement in human capital management and teacher preparation outcomes in North Carolina	Global Policy and Advocacy|U.S. Program	2019-10	24	284001	http://www.best-nc.org/	Cary	North Carolina	United States	AMERICA	K-12 Education|Public Awareness and Analysis
INV-001450	North Carolina Community Foundation Inc	to support state and local funders of educational improvement efforts within and across North Carolina	U.S. Program	2019-09	24	111211	http://www.nccommunityfoundation.org	Raleigh	North Carolina	United States	AMERICA	K-12 Education
INV-001453	James B. Hunt, Jr. Institute for Educational Leadership and Policy Foundation, Inc.	to support policy analysis and policymaker engagement efforts within and across North Carolina	U.S. Program	2019-10	33	419126	http://www.hunt-institute.org	Cary	North Carolina	United States	AMERICA	K-12 Education
INV-001454	North Carolina Business Leaders for Education	to support research, analysis and recruitment efforts for teachers and teaching in North Carolina	U.S. Program	2019-08	19	30000	http://www.best-nc.org/	Cary	North Carolina	United States	AMERICA	K-12 Education
INV-001463	Building Changes	to support efforts to improve educational outcomes for homeless students	U.S. Program	2019-09	24	650002	http://buildingchanges.org/	Seattle	Washington	United States	AMERICA	Washington State Education and Human Service Needs
INV-001466	Results for Development Institute, Inc.	to research the efficacy of edtech products focused on improving basic literacy and numeracy outcomes in developing countries and provide policymakers with evidence on which to make informed decision related to edtech	Global Growth & Opportunity	2019-11	44	2991487	http://www.r4d.org/	Washington	District of Columbia	United States	AFRICA|ASIA	Global Education
INV-001471	International Bank for Reconstruction and Development	to establish an anchor trust fund for the World Bank as a global lever for the foundation with a focus on reimagining and transforming primary health care for better health and human capital	Gender Equality|Global Development	2019-11	107	20794980	http://www.worldbank.org	Washington	District of Columbia	United States	AFRICA	Global Health and Development Public Awareness and Analysis|Maternal, Newborn, Child Nutrition and Health
INV-001472	World Health Organization	to faciliate a global networking hub for countries and technical experts to convene around analytical approaches for guiding better decisions in health systems design and implementation	Global Development	2019-12	48	2394636	http://www.who.int	Geneva		Switzerland	GLOBAL	Delivery of Solutions to Improve Global Health
INV-001480	Texas 2036	to improve the quality and availability of research data in Texas	U.S. Program	2019-11	40	740957	http://texas2036.org	Dallas	Texas	United States	AMERICA	K-12 Education
INV-001482	United Way of King County	to provide general operating support.	Executive	2020-09	63	5000000	http://www.uwkc.org	Seattle	Washington	United States	AMERICA	Community Engagement Grantmaking
INV-001483	United Way of King County	to provide general operating support	Executive	2020-04	117	250000	http://www.uwkc.org	Seattle	Washington	United States	AMERICA	Community Engagement Grantmaking
INV-001484	University of California, Berkeley	to inform the early childhood field on the causes of teacher mobility in state pre-k programs and its resulting impact on program quality and child outcomes	U.S. Program	2019-11	17	223433	http://www.spo.berkeley.edu/	Berkeley	California	United States	AMERICA	Early Learning
INV-001485	Education Reform Now	to provide for general operating support	U.S. Program	2019-09	24	300000	http://www.edreformnow.org/	West Orange	New Jersey	United States	AMERICA	Washington State Education and Human Service Needs
INV-001486	Education Commission of the States	to support the enhancement of the Education Commission of the States (ECS) Early Childhood Governance database to conduct complex searches across states, and years to make comparisons, examine trends, or estimate the impact of policies	U.S. Program	2019-09	6	40000	http://www.ecs.org	Denver	Colorado	United States	AMERICA	Early Learning
INV-001488	Posse Foundation	to support student participation in the PossePlus Summit in Texas in June 2019	U.S. Program	2019-05	8	50000	https://www.possefoundation.org	New York	New York	United States	AMERICA	K-12 Education
INV-001491	Tennessee Department of Education	to support targeted local strategies to improve the implementation of prekindergarten programming and ultimately, educational opportunities for highly-impacted students, particularly those of low-socioeconomic status and children of color	U.S. Program	2019-11	17	100000	http://www.state.tn.us/education/	Nashville	Tennessee	United States	AMERICA	Early Learning
INV-001500	United Negro College Fund, Inc.	to strengthen digital media efforts to activate, empower, and educate the African American community around equity in education	Global Policy and Advocacy	2019-08	27	125000	http://www.uncf.org	Washington	District of Columbia	United States	AMERICA	Public Awareness and Analysis
INV-001505	Excelencia in Education	to leverage the Seal of Excelencia framework to understand how institutions transform to accelerate equity and college completion for LatinX students	U.S. Program	2019-11	36	500000	http://www.edexcelencia.org	Washington	District of Columbia	United States	AMERICA	Postsecondary Education
INV-001510	New Venture Fund	to understand how teacher practice correlates with student enjoyment and performance in mathematics	U.S. Program	2019-06	30	1249205	http://www.newventurefund.org	Washington	District of Columbia	United States	AMERICA	K-12 Education
INV-001512	Latino Network	to support the Latino Network to advocate for high quality preschool in Oregon	U.S. Program	2019-09	24	300000	http://www.latnet.org	Portland	Oregon	United States	AMERICA	Early Learning
INV-001513	Duke University	to support field testing of select sanitation functional system prototypes being developed for deployment to global developing countries in Coimbatore, India.	Global Growth & Opportunity	2019-11	69	4523100	http://www.duke.edu/index.html	Durham	North Carolina	United States	ASIA	Water, Sanitation and Hygiene
INV-001516	State Higher Education Executive Officers Association	to accelerate the production of credentials of value, especially for low-income students and students of color, while documenting and sharing new knowledge about the role of state system offices in facilitating institutional change	U.S. Program	2019-10	40	915486	http://www.sheeo.org	Boulder	Colorado	United States	AMERICA	Postsecondary Education
INV-001520	MomsRising Education Fund	to support MomsRising's advocacy and communications work in Washington state	U.S. Program	2019-10	23	450000	http://www.momsrising.org/	Bellevue	Washington	United States	AMERICA	Washington State Education and Human Service Needs
INV-001527	World Health Organization	to support the Mother and Newborn Information for Tracking Outcomes and Results (MoNITOR) and Global Action for Measurement of Adolescent health (GAMA) WHO advisory groups to develop norms for maternal, newborn and adolescent health metrics	Gender Equality	2020-05	53	4464074	http://www.who.int	Geneva		Switzerland	GLOBAL	Family Planning|Maternal, Newborn, Child Nutrition and Health
INV-001530	Southern New Hampshire University	to test strengthening a local learning ecosystem with national scale postsecondary infrastructure	U.S. Program	2019-10	15	500000		Manchester	New Hampshire	United States	AMERICA	Postsecondary Education
INV-001531	Rural Alliance	to support rural principal leadership development in Washington State	U.S. Program	2019-10	34	1599545	https://www.theruralalliance.org/	Deer Park	Washington	United States	AMERICA	Washington State Education and Human Service Needs
INV-001535	Washington STEM Center	to provide for general operating support	U.S. Program	2019-08	23	1000000	http://www.washingtonstem.org	Seattle	Washington	United States	AMERICA	Postsecondary Education|Washington State Education and Human Service Needs
INV-001538	Arizona State University Foundation for A New American University	to understand and document the current and potential reach and impact of national scale/national service higher education institutions	U.S. Program	2019-06	5	355488	http://www.asufoundation.org	Tempe	Arizona	United States	AMERICA	Postsecondary Education
INV-001539	Washington State Budget & Policy Center	to provide for general operating support	U.S. Program	2019-10	24	200000	http://budgetandpolicy.org/	Seattle	Washington	United States	AMERICA	Washington State Education and Human Service Needs
INV-001540	The Education Trust Inc.	to support advocacy building efforts in Washington state	U.S. Program	2019-09	24	600000	http://www.edtrust.org	Washington	District of Columbia	United States	AMERICA	Washington State Education and Human Service Needs
INV-001541	OneAmerica	to provide for general operating support	U.S. Program	2019-09	24	400000	http://www.weareoneamerica.org/	Seattle	Washington	United States	AMERICA	Washington State Education and Human Service Needs
INV-001542	WGU Advancement	to understand the student experience from the perspective of students of color and low-income students in order to plan for more equitable higher education outcomes	U.S. Program	2020-04	10	327602		Murray	Utah	United States	AMERICA	Postsecondary Education
INV-001546	University of Utah	to advance understanding of how different industry structures and related interventions may help or hinder creation of equitable student outcomes	U.S. Program	2019-07	9	1293942	http://www.utah.edu/	Salt Lake City	Utah	United States	AMERICA	Postsecondary Education
INV-001549	American Institutes for Research	to support the evaluation of and learning from intermediaries for scale investments following the 2019 Request for Proposal	U.S. Program	2019-11	40	4000000	http://www.air.org	Arlington	Virginia	United States	AMERICA	Postsecondary Education
INV-001550	Network Impact	to support formative and summative evaluation of the Scaling Partners Network, a network of organizations focused on postsecondary student success	U.S. Program	2019-11	15	199758	http://www.networkimpact.org/	Boston	Massachusetts	United States	AMERICA	Postsecondary Education
INV-001553	State Higher Education Executive Officers Association	to support a second series of communities of practice that equip states to improve common issues with their postsecondary data systems, and an enhanced biennial survey of state data systems	U.S. Program	2019-10	43	1740652	http://www.sheeo.org	Boulder	Colorado	United States	AMERICA	Research and Learning Opportunities
INV-001560	Credential Engine	to support increased credential transparency and increased credential literacy in and across states, contributing key standards to the workforce-education data ecosystem	U.S. Program	2020-07	15	448052	https://credentialengine.org/	Washington	District of Columbia	United States	AMERICA	Postsecondary Education
INV-001562	John N. Gardner Institute for Excellence in Undergraduate Education	to expand an existing data collection by transitioning to a national data collective	U.S. Program	2020-08	50	600000	http://www.jngi.org/	Brevard	North Carolina	United States	AMERICA	Postsecondary Education
INV-001565	Harvard University	to support in-depth data capacity analysis of the IFS portfolio and piloting the use of strategic data fellows	U.S. Program	2020-11	49	1773171	http://www.harvard.edu	Cambridge	Massachusetts	United States	AMERICA	Postsecondary Education
INV-001567	Education Commission of the States	to support research and innovation leading to high quality developmental education reform at scale	U.S. Program	2019-10	26	2000000	http://www.ecs.org	Denver	Colorado	United States	AMERICA	Postsecondary Education
INV-001572	Catalyst Education, Inc.	to create and support a networked improvement community for the intermediaries for scale portfolio	U.S. Program	2019-10	33	762080	http://www.catalyst-ed.org	New Orleans	Louisiana	United States	AMERICA	Postsecondary Education
INV-001573	Office of Superintendent of Public Instruction	to support the Washington Teacher Advisory Council	U.S. Program	2019-11	40	340162	http://www.k12.wa.us	Olympia	Washington	United States	AMERICA	Washington State Education and Human Service Needs
INV-001574	Puget Sound Educational Service District	to support the expansion of the current Road Map District Superintendent Collaborative model	U.S. Program	2020-03	52	1499425	http://www.psesd.org	Renton	Washington	United States	AMERICA	Washington State Education and Human Service Needs
INV-001579	Foundation for Empowering All Tennesseans	to support polling, research, analytics program, to more fully understand public perceptions on key reform priorities in Tennessee	Global Policy and Advocacy	2019-06	13	275000		Nashville	Tennessee	United States	AMERICA	Public Awareness and Analysis
INV-001580	Tennesseans for Quality Early Education Policy and Research	to provide general operating support	U.S. Program	2019-07	13	325000	https://www.tqee.org/	Memphis	Tennessee	United States	AMERICA	Early Learning
INV-001582	Tennessee State Collaborative on Reforming Education	to support the work and capacity of the Tennessee State Board of Education	Global Policy and Advocacy	2019-05	13	275000	http://www.tennesseescore.org	Nashville	Tennessee	United States	AMERICA	Public Awareness and Analysis
INV-001585	Seneca Family of Agencies	to provide resources for direct services and supports, professional development, and technical assistance for charter public schools to serve students with special needs in Washington State	U.S. Program	2019-08	12	1406976	http://www.senecacenter.org	Oakland	California	United States	AMERICA	K-12 Education
INV-001587	University of Washington Foundation	to support the Community Fellows Program	U.S. Program	2019-08	17	85100	http://www.washington.edu/foundation/	Seattle	Washington	United States	AMERICA	Washington State Education and Human Service Needs
INV-001589	CDC Foundation	to show the health impact of low-cost, Indian-made rotavirus vaccines in high burden, low-income countries of Africa and Asia	Global Health	2019-09	70	1673274	http://www.cdcfoundation.org	Atlanta	Georgia	United States	AFRICA|ASIA	Enterics, Diagnostics, Genomics & Epidemiology
INV-001591	Arizona State University Foundation for A New American University	to provide for general operating support	U.S. Program	2019-10	23	1000000	http://www.asufoundation.org	Tempe	Arizona	United States	AMERICA	Postsecondary Education
INV-001594	Young Invincibles	to provide for General Operating Support	U.S. Program	2019-04	25	2000000	http://younginvincibles.org	Washington	District of Columbia	United States	AMERICA	Postsecondary Education
INV-001599	Linnaeus Bioscience Inc.	to develop platform technology for predicting inhibition of specific mycobacterial cellular processes/pathways by inhibitors	Global Health	2019-10	21	535320	http://linnaeusbio.com	San Diego	California	United States	GLOBAL	Discovery and Translational Sciences
INV-001600	Tufts University	to develop and disseminate a tool to collect and analyze high-quality individual quantitative dietary data to inform nutrition and agriculture program design and policy making	Global Growth & Opportunity	2020-02	32	2000000	http://www.tufts.edu	Boston	Massachusetts	United States	AFRICA|ASIA|GLOBAL	Agricultural Development
INV-001604	Partnership for Southern Equity	to support a regional convening of education, workforce and economic development experts to identify sustainable solutions to advance equitable educational and economic opportunities for low-income individuals and communities of color	U.S. Program	2019-06	2	20000	http://www.partnershipforsouthernequity.org	Atlanta	Georgia	United States	AMERICA	Postsecondary Education
INV-001605	Mid Atlantic Equity Consortium	to support a model for continuous improvement and build capacity to run a network for school improvement	U.S. Program	2019-08	23	275000	http://www.maec.org/	Bethesda	Maryland	United States	AMERICA	K-12 Education
INV-001606	Georgia Tech Research Corporation	to update the existing migration research and inform P16 data infrastructure development	U.S. Program	2019-11	25	442721	https://gtrc.gatech.edu/	Atlanta	Georgia	United States	AMERICA	Postsecondary Education
INV-001612	Texas Education Agency	to support improvements to allow teacher preparation programs to access data to inform their improvement efforts	U.S. Program	2019-10	47	1025240	http://www.tea.state.tx.us/	Austin	Texas	United States	AMERICA	K-12 Education
INV-001614	University of Georgia Research Foundation, Inc.	to generate a fluorescent reporter system to screen and identify novel male contraceptives that could be used to positively impact the health of the world's poorest populations	Gender Equality	2019-06	30	100000	http://ovpr.uga.edu/ugarf/	Athens	Georgia	United States	GLOBAL	Empower Women and Girls
INV-001615	Gordon Research Conferences	to support participation of researchers and scientists from Lower-Middle Income Countries (LMIC) in the Annual Gordon Research Conference	Gender Equality	2019-04	12	20700	http://www.grc.org	East Greenwich	Rhode Island	United States	GLOBAL	Empower Women and Girls
INV-001616	University of Adelaide	to produce safer contraceptives that block ovulation without altering hormone levels and cause fewer side effects by developing an automated, high-throughput in vitro screening platform measuring cell adhesion in the cumulus-oocyte complex	Gender Equality	2019-08	65	2577160		Adelaide	South Australia	Australia	GLOBAL	Empower Women and Girls
INV-001617	Alder Graduate School of Education	to support a high-quality graduate school of education in its efforts to earn full accreditation and become financially sustainable.	U.S. Program	2019-07	25	1550248	http://aspirepublicschools.org	Redwood City	California	United States	AMERICA	K-12 Education
INV-001621	The Education Trust Inc.	to provide learning opportunities for equity organizations and advocacy organizations interested in higher education policy.	U.S. Program	2019-04	12	15000	http://www.edtrust.org	Washington	District of Columbia	United States	AMERICA	Postsecondary Education
INV-001626	Georgia State University Research Foundation Inc.	to launch a competition that improves the state of the art around automated formative feedback in argumentative writing	U.S. Program	2019-11	61	1700000	https://ursa.research.gsu.edu/	Atlanta	Georgia	United States	AMERICA	K-12 Education
INV-001627	Digital Promise Global	to fund a group to manage a project which will test the impact of automated formative feedback in argumentative essay writing with our target audience	U.S. Program	2019-10	38	921442	https://global.digitalpromise.org/	Washington	District of Columbia	United States	AMERICA	K-12 Education
INV-001632	National Academy of Sciences	to develop a consensus report that synthesizes the causes and consequences of the opportunity and achievement gaps for young children, and makes targeted recommendations to reduce the gaps to foster academic achievement and child well-being	U.S. Program	2019-11	46	150000	http://www.nasonline.org	Washington	District of Columbia	United States	AMERICA	Early Learning
INV-001634	Tahirih Justice Center	to provide general operating support	Executive	2019-06	1	30000	http://www.tahirih.org	Falls Church	Virginia	United States	AMERICA	Community Engagement Grantmaking
INV-001636	The PEN/Faulkner Foundation	to provide general operating support	Executive	2019-06	1	500	https://www.penfaulkner.org/	Washington	District of Columbia	United States	AMERICA	Community Engagement Grantmaking
INV-001637	Highline Public Schools	to build capacity of Highline School District's data infrastructure and data literacy with the goal of ultimately supporting PreK - 5th grade cross-sector learning improvement networks	U.S. Program	2019-10	47	890775	http://www.highlineschools.org/highline	Burien	Washington	United States	AMERICA	Washington State Education and Human Service Needs
INV-001638	Seattle Public Schools	to support upgrades to their student information system to allow for intervention level tracking of students both for school staff and for community based organizations working with targeted services	U.S. Program	2019-10	38	698406	http://www.seattleschools.org	Seattle	Washington	United States	AMERICA	Washington State Education and Human Service Needs
INV-001640	Stand for Children Leadership Center	for general operating support	U.S. Program	2019-07	12	100000	http://standleadershipcenter.org/	Portland	Oregon	United States	AMERICA	Postsecondary Education
INV-001642	Latino Policy Forum	for general operating purposes.	Global Policy and Advocacy	2019-07	12	100000	https://www.latinopolicyforum.org/	Chicago	Illinois	United States	AMERICA	Public Awareness and Analysis
INV-001643	Teach Plus, Incorporated	to support the broaden the engagement and perspectives of teachers in education policy discussions	Global Policy and Advocacy	2019-07	12	75000	http://www.teachplus.org/	Boston	Massachusetts	United States	AMERICA	Public Awareness and Analysis
INV-001644	FPF Education and Innovation Foundation	to support FPF's work in creating and supporting effective use of student data and privacy protections	U.S. Program	2019-07	36	900192	http://www.futureofprivacy.org	Washington	District of Columbia	United States	AMERICA	K-12 Education|Postsecondary Education
INV-001648	Thrive Chicago NFP	to provide support to the Thrive Data Partnership	U.S. Program	2019-08	13	80000	https://thrivechi.org/	Chicago	Illinois	United States	AMERICA	K-12 Education|Postsecondary Education
INV-001649	Education Forward DC	to support education advocacy activities that further equity in DC schools	U.S. Program	2019-10	10	100000	http://edforwarddc.org/	Washington	District of Columbia	United States	AMERICA	K-12 Education
INV-001650	The General Hospital Corporation d/b/a Massachusetts General Hospital	to discover correlations between antibody functional properties and vaccine-mediated protection for Bill & Melinda Gates Foundation priority diseases	Gender Equality|Global Health	2019-11	59	2423608	http://www.massgeneral.org/	Boston	Massachusetts	United States	GLOBAL	Discovery and Translational Sciences|HIV|Malaria|Maternal, Newborn, Child Nutrition and Health|Pneumonia & Pandemic Preparedness|Tuberculosis
INV-001653	Ohio Excels	to support a coalition of business, education, government and civic leaders to advance policy solutions for closing Ohio's post-secondary attainment gap	U.S. Program	2019-07	41	359605	http://www.ohioexcels.org	Columbus	Ohio	United States	AMERICA	Postsecondary Education
INV-001655	Learn to Earn Dayton	to advocate for policy solutions which better enable adult students in Ohio who have some college but no degree, to return and complete a postsecondary degree	U.S. Program	2019-09	19	175000	https://learntoearndayton.org/	Dayton	Ohio	United States	AMERICA	Postsecondary Education
INV-001656	Education Strategy Group, LLC	to build capacity across Ohio education agencies to formulate and enact aligned policies that strengthen student transitions and math outcomes across K12 and postsecondary environments	U.S. Program	2019-07	17	130500	http://www.edstrategy.org/	Chevy Chase	Maryland	United States	AMERICA	K-12 Education|Postsecondary Education
INV-001658	Empowerk12 Inc.	to support the recognition and development of high-quality data management in DC schools	U.S. Program	2019-08	13	100000	https://empowerk12.org/	Washington	District of Columbia	United States	AMERICA	K-12 Education
INV-001659	DC Policy Center	to support the DC Policy center to use data to inform education policies and practice in Washington, DC	Global Policy and Advocacy	2019-07	12	150005	https://www.dcpolicycenter.org/	Washington	District of Columbia	United States	AMERICA	Public Awareness and Analysis
INV-001661	Good Reason Houston Inc.	to provide support to Good Reason Houston to increase community engagement in education	Global Policy and Advocacy|U.S. Program	2019-08	12	100008	https://goodreasonhouston.org/	Houston	Texas	United States	AMERICA	K-12 Education|Public Awareness and Analysis
INV-001669	Capitol Impact, LLC	to support educational and professional development opportunities for legislative staff	Global Policy and Advocacy|U.S. Program	2020-05	32	203174	http://www.capitolimpact.org/	Sacramento	California	United States	AMERICA	K-12 Education|Postsecondary Education|Public Awareness and Analysis
INV-001670	Californians Together	to support policy and advocacy efforts in support of English Learners in California	U.S. Program	2019-11	23	601529	https://www.californianstogether.org/	Long Beach	California	United States	AMERICA	K-12 Education
INV-001674	University of Washington Foundation	to explore how to improve potency of anti-infection monoclonal antibodies for malaria	Global Health	2019-11	46	885967	http://www.washington.edu/foundation/	Seattle	Washington	United States	GLOBAL	Discovery and Translational Sciences
INV-001675	Hispanas Organized for Political Equality	to provide capacity-building support for California educational policy and advocacy priorities	U.S. Program	2019-11	23	594915	https://www.latinas.org/	Los Angeles	California	United States	AMERICA	K-12 Education|Postsecondary Education
INV-001676	Rockefeller Philanthropy Advisors, Inc.	to establish an Africa-based network of digital payment scheme experts to help countries, regional economic communities and pan-African institutional leaders to ensure access to all adults in Africa.	Global Growth & Opportunity	2020-07	47	24606207	http://www.rockpa.org	New York	New York	United States	AFRICA	Inclusive Financial Systems
INV-001686	Jewish Family Service	to provide general operating support	Executive	2019-05	1	500	http://www.jfsseattle.org/	Seattle	Washington	United States	AMERICA	Community Engagement Grantmaking
INV-001687	California Latino School Boards Association	to provide for general operating support	U.S. Program	2019-10	23	100000	https://www.clsbaunity2018.org/about.html	Auburn	California	United States	AMERICA	K-12 Education
INV-001688	University of Southern California	to support California system and college leaders in implementing recently enacted state policy reforms	U.S. Program	2019-12	36	500000	http://www.usc.edu/	Los Angeles	California	United States	AMERICA	Postsecondary Education
INV-001689	Education Commission of the States	to explore the role of county offices of education in the state of California	U.S. Program	2019-11	24	250000	http://www.ecs.org	Denver	Colorado	United States	AMERICA	K-12 Education
INV-001690	American Institutes for Research	to support the California Collaborative on District Reform, a learning community of district leaders, policymakers, researchers and support providers to improve outcomes and reduce opportunity gaps for underserved students	U.S. Program	2019-10	24	400000	http://www.air.org	Arlington	Virginia	United States	AMERICA	K-12 Education
INV-001694	University of California, Davis	to support actionable policy research on Guided Pathways implementation and developmental education reforms	U.S. Program	2019-11	26	399781	http://ucdavis.edu	Davis	California	United States	AMERICA	Postsecondary Education
INV-001696	Learning Policy Institute	to support research, development, and dissemination of research and practices on California educational issues	U.S. Program	2019-11	24	1900236	https://learningpolicyinstitute.org/	Palo Alto	California	United States	AMERICA	K-12 Education
INV-001701	Panorama Global	to support the activities of the CEO Roundtable to bring greater attention and investment in global health interventions that will positively impact the world’s poorest populations	Global Health	2019-05	55	400000	http://panoramaglobal.org/	Seattle	Washington	United States	GLOBAL	Neglected Tropical Diseases|Research and Learning Opportunities
INV-001702	Bipartisan Policy Center Inc	to advance research and policy development through the Bipartisan Policy Center's Higher Education Task Force	U.S. Program	2019-08	12	249092	http://www.bipartisanpolicy.org	Washington	District of Columbia	United States	AMERICA	Postsecondary Education
INV-001703	The Education Trust Inc.	to develop and advance policies that increase equity and opportunity in our higher education system	U.S. Program	2019-09	13	500000	http://www.edtrust.org	Washington	District of Columbia	United States	AMERICA	Postsecondary Education
INV-001704	Third Way Institute	to continue building public support for higher education accountability and value	U.S. Program	2019-11	18	1949150	http://www.thirdway.org	Washington	District of Columbia	United States	AMERICA	Postsecondary Education
INV-001706	Research for Action Inc	to update and disseminate information related to equity and state outcomes based funding policy	U.S. Program	2019-08	23	125000	http://www.researchforaction.org	Philadelphia	Pennsylvania	United States	AMERICA	Postsecondary Education
INV-001707	American Action Forum	to analyze public higher education policy proposals and disseminate findings	U.S. Program	2019-10	7	100000	https://www.americanactionforum.org	Washington	District of Columbia	United States	AMERICA	Postsecondary Education
INV-001710	Council for a Strong America	to expand Council for a Strong America's capacity to support improvements to California’s educational system and ensure educational equity	U.S. Program	2019-11	23	400000	http://www.councilforastrongamerica.org/	Washington	District of Columbia	United States	AMERICA	K-12 Education
INV-001711	University of California, Los Angeles	to support civil rights educational research and convenings advancing educational equity and opportunity in California	U.S. Program	2020-05	60	500000	http://www.ucla.edu/	Los Angeles	California	United States	AMERICA	K-12 Education|Postsecondary Education
INV-001716	California Community Foundation	to support local and state advocacy that advances educational equity and economic mobility	U.S. Program	2020-05	30	1500000	https://www.calfund.org/	Los Angeles	California	United States	AMERICA	K-12 Education|Postsecondary Education
INV-001718	Parent Institute for Quality Education, Inc	to support organizational strategic planning and capacity building for policy and advocacy engagement	U.S. Program	2019-11	24	500000	http://www.piqe.org	National City	California	United States	AMERICA	K-12 Education
INV-001720	Teachers College, Columbia University	to build awareness of critical P-16 education issues through quality journalism	Global Policy and Advocacy|U.S. Program	2019-07	24	612500	http://www.tc.columbia.edu/	New York	New York	United States	AMERICA	K-12 Education|Postsecondary Education|Public Awareness and Analysis
INV-001721	WestEd	to support California educational data analysis for policymakers	U.S. Program	2019-12	37	690000	http://www.WestEd.org	San Francisco	California	United States	AMERICA	K-12 Education
INV-001727	National Institute of Allergy and Infectious Diseases	to contribute to the TB drug target regimen profile by delivering new hits and leads for TB drug discovery	Global Health	2019-11	62	3523852	https://www.niaid.nih.gov/	Bethesda	Maryland	United States	GLOBAL	Tuberculosis
INV-001731	Icahn School of Medicine at Mount Sinai	to generate evidence on the antibody response induced by a prime-boost approach for universal influenza vaccination	Global Health	2019-08	11	54109		New York	New York	United States	GLOBAL	Pneumonia & Pandemic Preparedness
INV-001734	University of Manitoba	The objective of this project is to harmonize the laboratory and bioinformatic methods used to analyze human milk samples.	Gender Equality	2019-11	60	5807694	http://www.umanitoba.ca	Winnipeg	Manitoba	Canada	GLOBAL	Maternal, Newborn, Child Nutrition and Health
INV-001735	New York State School Counselors Educational Foundation Inc.	to increase counselor participation in policy discussions around student needs	Global Policy and Advocacy	2019-09	23	100000	http://nyssca.org/	Leicester	New York	United States	AMERICA	Public Awareness and Analysis
INV-001736	Florida Chamber of Commerce Foundation Inc	to support the Florida Chamber of Commerce Foundation to host a series of regional business roundtables and convenings to inform the strategic plans of the Talent Development Council	U.S. Program	2019-09	5	75000	http://www.flfoundation.org	Tallahassee	Florida	United States	AMERICA	Postsecondary Education
INV-001737	New York State Association for College Admissions Counseling	This investment will be used to build the capacity of school and college counselors to raise their voice around student pathways and college graduation	Global Policy and Advocacy	2019-10	27	125109	https://www.nysacac.org/	Red Hook	New York	United States	AMERICA	Public Awareness and Analysis
INV-001738	University of Cape Town	to evaluate the impact on vaccine effectiveness of bacille Calmette-Guerin strain, potentially a key parameter in optimizing bacille Calmette-Guerin's ability to decrease Tuberculosis incidence	Global Health	2020-10	50	512550	https://www.uct.ac.za/	Cape Town	Western Cape	South Africa	GLOBAL	Tuberculosis
INV-001739	Goddard-Riverside Community Center	to amplify the impact of data regarding student pathways, and to support a collective commitment to student success	Global Policy and Advocacy	2019-09	24	325128	https://www.goddard.org/grcc/?	New York	New York	United States	AMERICA	Public Awareness and Analysis
INV-001740	Harvard University	to enhance understanding among the American public about education policies needed to drive improvements in student outcomes	Global Policy and Advocacy	2019-09	11	264000	http://www.harvard.edu	Cambridge	Massachusetts	United States	AMERICA	Public Awareness and Analysis
INV-001743	Goddard-Riverside Community Center	to address policies surrounding college students who transfer between public colleges in New York City	U.S. Program	2019-08	25	134991	https://www.goddard.org/grcc/?	New York	New York	United States	AMERICA	Postsecondary Education
INV-001744	National Conference of State Legislatures	to support programs aimed at deepening state legislators understanding of complex education issues including educational pathways, education data literacy, and state-specific elements of Every Student Succeeds Act (ESSA)	Global Policy and Advocacy	2019-10	38	455370	http://www.ncsl.org	Denver	Colorado	United States	AMERICA	Public Awareness and Analysis
INV-001748	University of North Carolina at Chapel Hill	to develop bioanalytical methods for the measurement of an active pharmaceutical ingredient in blood samples of animal models	Global Health	2020-03	10	52520	http://www.unc.edu	Chapel Hill	North Carolina	United States	GLOBAL	HIV
INV-001750	Clinton Health Access Initiative Inc	to increase capacity of quality laboratory services in Africa to support the efforts in eliminating the diseases that affect the world's poorest populations	Global Health	2019-06	13	2999023	http://www.clintonhealthaccess.org	Boston	Massachusetts	United States	AFRICA	Development of Solutions to Improve Global Health
INV-001752	Excelencia in Education	To extend Excelencia’s strategic communications reach and impact to increase momentum for change among Hispanic-serving institutions.	U.S. Program	2019-07	24	250000	http://www.edexcelencia.org	Washington	District of Columbia	United States	AMERICA	Postsecondary Education
INV-001754	London School of Hygiene and Tropical Medicine	to understand which investments in novel clinical advances in TB vaccines would have greatest impact	Global Health	2019-10	62	1246823	http://www.lshtm.ac.uk/	London		United Kingdom	GLOBAL	Tuberculosis
INV-001756	Council of Chief State School Officers	to provide for general operating support	Global Policy and Advocacy	2019-07	7	2050000	http://www.ccsso.org	Washington	District of Columbia	United States	AMERICA	Public Awareness and Analysis
INV-001759	Vaccine Formulation Institute (CH) Ltd	To develop a broad portfolio of adjuvants for use in Global Health vaccines	Global Health	2019-11	46	9969868	http://www.vformulation.org	Plan-les-Ouates	Geneva	Switzerland	GLOBAL	Discovery and Translational Sciences
INV-001760	The Philadelphia Education Fund	to build the capacity of Philadelphia Education Fund to lead a network for school improvement	U.S. Program	2019-07	17	250000	http://www.philaedfund.org/	Philadelphia	Pennsylvania	United States	AMERICA	K-12 Education
INV-001761	San Francisco Coalition of Essential Small Schools	to develop systems and capacity to expand and facilitate a Network for School Improvement that cultivates the conditions for equity-centered transformation	U.S. Program	2019-08	17	251916	http://sfcess.org/	San Francisco	California	United States	AMERICA	K-12 Education
INV-001763	Johns Hopkins University Bloomberg School of Public Health	to support the discovery and development of novel prophylactics for malaria infection.	Global Health	2019-11	65	3732615	http://www.jhsph.edu	Baltimore	Maryland	United States	AFRICA|AMERICA|ASIA	Malaria
INV-001767	Academy for Urban School Leadership	to support a model for continuous improvement and build capacity to run a network for school improvement	U.S. Program	2019-09	12	250000	http://www.ausl-chicago.org	Chicago	Illinois	United States	AMERICA	K-12 Education
INV-001768	Newark Trust for Education	to build the capacity of The Newark Trust to sustainably support secondary school-level continuous improvement with a commitment to equity	U.S. Program	2019-08	16	250000	http://www.newarktrust.org/	Newark	New Jersey	United States	AMERICA	K-12 Education
INV-001769	Student Leadership Network	to catalyze Student Leadership Network’s ability to strengthen and refine our model for running a Network for School Improvement (NSI)	U.S. Program	2019-08	15	250000	https://www.studentleadershipnetwork.org/	New York	New York	United States	AMERICA	K-12 Education
INV-001774	Helen Keller International	to build a coalition and identify a strategy for evaluating a novel approach to preventing child mortality at scale in Burkina Faso	Global Development	2019-06	15	449721	http://www.hki.org/	New York	New York	United States	AFRICA	Research and Learning Opportunities
INV-001780	Vanderbilt University Medical Center	To address the unmet need for an in vitro phenotypic platform of the cycling and pregnant human endometrium to improve our understanding of reproductive physiology as well as advance therapeutic or contraceptive drug development	Gender Equality	2019-08	53	824723		Nashville	Tennessee	United States	GLOBAL	Empower Women and Girls
INV-001781	Eubiologics	to increase the global supply of OCV for deployment in endemic settings and for the control of cholera epidemics in developing countries	Global Health	2019-10	54	4716364	http://www.eubiologics.com	Seoul		Korea, Republic of	AFRICA|ASIA	Enterics, Diagnostics, Genomics & Epidemiology
INV-001782	Washington University	to support operational research to inform stopping decisions by executing an operational research protocol surrounding the triple-drug rollout in East New Britain, Papua New Guinea	Global Health	2019-07	60	2402419	https://wustl.edu/	St. Louis	Missouri	United States	OCEANIA	Neglected Tropical Diseases
INV-001783	FHI Partners LLC	to support mass drug administration campaigns for neglected tropical diseases by developing a digital tally counter for community drug distributors to record data including GPS coordinates that can be safely stored and easily shared	Global Health	2019-11	19	230000	https://www.fhi360.org/	Durham	North Carolina	United States	AFRICA	Neglected Tropical Diseases
INV-001784	Alliance for Financial Inclusion	to facilitate the purchase of an integrated accounting and operations management system, which will help AFI achieve its existing outcomes with greater efficiency and effectiveness.	Global Growth & Opportunity	2019-06	12	366000	http://www.afi-global.org/	Kuala Lumpur		Malaysia	GLOBAL	Inclusive Financial Systems
INV-001785	FIND	to develop and implement strategies to achieve HAT elimination in low-burden geographies, certify elimination in Uganda and Ivory Coast, drive to zero cases in Chad and Guinea, and integrate and sustain HAT programs for post-elimination	Global Health	2019-11	37	7359206	http://www.finddiagnostics.org	Geneva		Switzerland	AFRICA	Neglected Tropical Diseases
INV-001786	International Vaccine Institute	LAST UPDATED PRE-PROPOSAL. to simplify the current oral cholera vaccine by reducing the number of strains and optimizing a single manufacturing process to give higher yields of vaccine at a reduced cost of goods	Global Health	2019-10	55	5349425	http://www.ivi.int	Seoul		Korea, Republic of	AFRICA|AMERICA|ASIA	Enterics, Diagnostics, Genomics & Epidemiology
INV-001787	National Council on Teacher Quality	general operating support.	U.S. Program	2019-07	18	500000	http://www.nctq.org	Washington	District of Columbia	United States	AMERICA	K-12 Education
INV-001789	Teach Plus, Incorporated	to provide general operating support	U.S. Program	2019-07	6	525000	http://www.teachplus.org/	Boston	Massachusetts	United States	AMERICA	K-12 Education
INV-001790	American University	to support the planning and early stage implementation of a policy-advocacy partnership that elevates challenges and opportunities in equitable educator preparation policy	U.S. Program	2019-10	22	150000	https://www.american.edu/	Washington	District of Columbia	United States	AMERICA	K-12 Education
INV-001791	National Equity Project	to increase national policy and advocacy capacity	U.S. Program	2019-08	13	149845	http://nationalequityproject.org
INV-001794	Center for American Progress	to provide general operating support	Global Policy and Advocacy	2019-09	9	100000	http://www.americanprogress.org	Washington	District of Columbia	United States	AMERICA	Public Awareness and Analysis
INV-001797	Data Quality Campaign, Inc.	to provide general operating support	U.S. Program	2019-07	36	3000000	http://www.dataqualitycampaign.org/	Washington	District of Columbia	United States	AMERICA	K-12 Education|Postsecondary Education
INV-001798	Achieve, Inc.	to provide General Operating Support	Global Policy and Advocacy	2019-07	7	500000	http://www.achieve.org	Washington	District of Columbia	United States	AMERICA	Public Awareness and Analysis
INV-001799	Foundation for Excellence in Education	for general operating support	Global Policy and Advocacy	2019-08	7	725000	http://www.excelined.org	Tallahassee	Florida	United States	AMERICA	Public Awareness and Analysis
INV-001805	University of North Carolina at Chapel Hill	to measure fetal electrocardiogram and uterine electromyogram for more effective intrapartum monitoring in limited resource settings	Gender Equality	2019-10	25	2467351	http://www.unc.edu	Chapel Hill	North Carolina	United States	AFRICA|ASIA	Maternal, Newborn, Child Nutrition and Health
INV-001810	National Black Child Development Institute Inc.	to provide for general operating support	U.S. Program	2019-07	8	75000	http://WWW.NBCDI.ORG	Silver Spring	Maryland	United States	AMERICA	Early Learning
INV-001811	Start Early	to provide for general operating support	U.S. Program	2019-08	6	100000	http://www.ounceofprevention.org	Chicago	Illinois	United States	AMERICA	Early Learning
INV-001812	Plan USA	to preserve and build upon gains made in increasing the effectiveness of U.S. foreign assistance programming	Global Policy and Advocacy	2020-01	18	586543	http://www.planusa.org/	Washington	District of Columbia	United States	GLOBAL	Public Awareness and Analysis
INV-001813	Novartis Institutes for BioMedical Research, Inc.	to evaluate new machine vision approaches in image-based malaria drug screening assays	Global Health	2019-08	23	550000	https://www.nibr.com/	Cambridge	Massachusetts	United States	GLOBAL	Create Novel Technology Platform Capabilities
INV-001814	PATH	This investment will be used to evaluate pneumococcal proteins that could be used as vaccine targets	Global Health	2019-12	31	794197	http://www.path.org	Seattle	Washington	United States	GLOBAL	Pneumonia & Pandemic Preparedness
INV-001815	Wilton Park	to bring together country representatives, training providers and donors to support an integrated approach to digital health leadership capacity building	Global Development	2019-10	3	27230	https://www.wiltonpark.org.uk/	Steyning	West Sussex	United Kingdom	GLOBAL	Delivery of Solutions to Improve Global Health
INV-001816	The Global Health Assurance Partnership	to support the government of Ethiopia's goals for a high functioning Food and Drug Administration by building its capacity in all aspects of regulatory operations and functions	Global Development	2019-11	17	369581	https://www.ghap-int.org/	Geneva	Geneva	Switzerland	AFRICA	Global Health and Development Public Awareness and Analysis
INV-001821	University of California San Francisco	to assess the availability of data to build quantitative models that assess the impact of drug adherence on the success of therapeutic strategies across the disease areas in which the Bill & Melinda Gates Foundation is focused	Global Health	2019-10	13	248919	http://www.ucsf.edu	San Francisco	California	United States	GLOBAL	Development of Solutions to Improve Global Health
INV-001822	Radboud University Medical Center	to inform safe and effective use of medications in pediatrics	Global Health	2020-03	65	2027398	https://www.radboudumc.nl/en/	Nijmegen	Gelderland	Netherlands	EUROPE	Development of Solutions to Improve Global Health
INV-001828	Atlanta Volunteer Lawyers Foundation	to provide general operating support	U.S. Program	2019-07	6	100000	http://www.avlf.org/	Atlanta	Georgia	United States	AMERICA	U.S. Economic Mobility & Opportunity
INV-001829	FrameWorks Institute	to understand the shape of narrative, learn from disconnected fields, and synthesize what we know	U.S. Program	2020-01	13	377000		Washington	District of Columbia	United States	AMERICA	U.S. Economic Mobility & Opportunity
INV-001833	Urban Upbound	to provide general operating support to Urban Upbound	U.S. Program	2019-06	12	15000	http://urbanupbound.org/	Long Island City	New York	United States	AMERICA	U.S. Economic Mobility & Opportunity
INV-001834	Social Impact Exchange	to support US Program staff participation in a funder learning community for scaled impact in education	U.S. Program	2019-09	12	20000	http://www.growthphilanthropy.org	New York	New York	United States	AMERICA	Postsecondary Education|Research and Learning Opportunities
INV-001836	International Bank for Reconstruction and Development	to produce global public data goods through public-private partnerships that help governments reach sustainable development goals.	Global Development	2019-10	20	815217	http://www.worldbank.org	Washington	District of Columbia	United States	GLOBAL	Delivery of Solutions to Improve Global Health
INV-001837	University of Washington Foundation	to convene a network of innovative thinkers in education to formulate hypotheses about the future of school, in the context of future economic, technological and social trends	U.S. Program	2019-06	25	200000	http://www.washington.edu/foundation/	Seattle	Washington	United States	AMERICA	Research, Learning & Innovation Opportunities
INV-001842	PolicyLink	to provide for general operating support	U.S. Program	2019-05	12	17500	http://www.policylink.org	Oakland	California	United States	AMERICA	Research and Learning Opportunities
INV-001843	Birthday Dreams	to provide general operating support	Executive	2019-05	1	1000	http://www.birthdaydreams.org	Renton	Washington	United States	AMERICA	Community Engagement Grantmaking
INV-001844	White Center Food Bank	to provide general operating support	Executive	2019-05	1	3000	http://www.whitecenterfoodbank.org	Seattle	Washington	United States	AMERICA	Community Engagement Grantmaking
INV-001845	Minds Matter Seattle	to provide general operating support	Executive	2019-05	1	9000	http://www.mindsmatterseattle.org	Tacoma	Washington	United States	AMERICA	Community Engagement Grantmaking
INV-001846	World Health Organization	to test the efficacy and safety of two lower dose formulations of antenatal corticosteroids for improving perinatal outcomes in pregnancies at risk of preterm birth in LMICs.	Gender Equality	2019-12	87	25805057	http://www.who.int	Geneva		Switzerland	GLOBAL	Maternal, Newborn, Child Nutrition and Health
INV-001848	Homeless Children’s Playtime Project Inc	to provide general operating support	Executive	2019-06	1	20000	https://www.playtimeproject.org/	Washington	District of Columbia	United States	AMERICA	Community Engagement Grantmaking
INV-001852	Open Arms Perinatal Services	to provide general operating support	Executive	2019-06	1	15000	http://www.openarmsps.org	Seattle	Washington	United States	AMERICA	Community Engagement Grantmaking
INV-001853	Yoga Behind Bars	to provide general operating support	Executive	2019-05	1	10000	https://yogabehindbars.org/	Seattle	Washington	United States	AMERICA	Community Engagement Grantmaking
INV-001854	Kitsap Immigrant Assistance Center	to provide general operating support	Executive	2019-05	1	10000	http://kitsapiac.org/	Bremerton	Washington	United States	AMERICA	Community Engagement Grantmaking
INV-001855	Langston	to provide general operating support	Executive	2019-05	1	15000	https://www.langstonseattle.org/	Seattle	Washington	United States	AMERICA	Community Engagement Grantmaking
INV-001856	Ginkgo Foundation	to provide general operating support	Executive	2019-08	5	40000	http://www.ginkgofoundation.org	Dongcheng District	Beijing	China	ASIA	Community Engagement Grantmaking
INV-001862	Fundação de Apoio ao Ensino, Pesquisa e Assistência	to develop an action plan to strengthen provision of safe cesarean section in low income countries	Gender Equality	2019-10	16	37048	http://www.faepa.br/	Ribeirao Preto	São Paulo	Brazil	GLOBAL	Maternal, Neonatal and Child Health
INV-001864	Global Canada Initiative	to increase Canada's global leadership through investments in international development	Gender Equality|Global Policy and Advocacy	2020-10	25	541566	http://www.global-canada.org	Westmount	Quebec	Canada	AMERICA	Family Planning|Public Awareness and Analysis
INV-001866	Crestview Strategy Inc.	to increase Canadian engagement in Africa through mobilizing additional companions supportive of ODA increases	Global Policy and Advocacy	2019-11	22	270000	https://www.crestviewstrategy.ca/	Ottawa	Ontario	Canada	AFRICA	Public Awareness and Analysis
INV-001868	Per Scholas	to provide general operating support	U.S. Program	2019-06	12	15000	https://perscholas.org/	Bronx	New York	United States	AMERICA	U.S. Economic Mobility & Opportunity
INV-001869	Brooklyn Workforce Innovations	to provide general operating support to Brooklyn Workforce Innovations	U.S. Program	2019-06	12	15000	https://bwiny.org/	Brooklyn	New York	United States	AMERICA	U.S. Economic Mobility & Opportunity
INV-001870	New Tech Network	to support an organization that runs a network of high schools to identify and solve common problems using evidence-based interventions to improve student achievement.	U.S. Program	2019-06	73	11957041	https://newtechnetwork.org/	Napa	California	United States	AMERICA	K-12 Education
INV-001871	BARR Center	to support an organization that runs a network of high schools to identify and solve common problems using evidence-based interventions to improve student achievement.	U.S. Program	2019-09	67	12946990	https://barrcenter.org/	St. Louis Park	Minnesota	United States	AMERICA	K-12 Education
INV-001872	Commit!2Dallas	to support an organization that runs a network of high schools to identify and solve common problems using evidence-based interventions to improve student achievement.	U.S. Program	2019-06	61	7298343	http://dev.commit2dallas.org/	Dallas	Texas	United States	AMERICA	K-12 Education
INV-001873	American Institutes for Research	to support an organization that runs a network of high schools to identify and solve common problems using evidence-based interventions to improve student achievement.	U.S. Program	2019-06	61	8905233	http://www.air.org	Arlington	Virginia	United States	AMERICA	K-12 Education
INV-001874	Denver Public Schools Foundation	to support an organization that runs a network of high schools to identify and solve common problems using evidence-based interventions to improve student achievement	U.S. Program	2019-07	73	10068033	http://www.dpsfoundation.org	Denver	Colorado	United States	AMERICA	K-12 Education
INV-001878	Drugs for Neglected Diseases Initiative	to reduce the timelines to elimination of onchocerciasis	Global Health	2019-10	62	16252752	http://www.dndi.org/	Geneva		Switzerland	AFRICA	Neglected Tropical Diseases
INV-001885	Data Quality Campaign, Inc.	to make data work for students by ensuring policymakers prioritize building the culture, capacity and conditions to use data in service of student learning from early childhood through K-12, postsecondary and the workforce	U.S. Program	2019-07	36	2000000	http://www.dataqualitycampaign.org/	Washington	District of Columbia	United States	AMERICA	K-12 Education|Postsecondary Education
INV-001889	Asian Americans Advancing Justice -AAJC Inc.	to provide for general operating support	Global Policy and Advocacy	2019-09	12	250000	https://www.advancingjustice-aajc.org/	Washington	District of Columbia	United States	AMERICA	Public Awareness and Analysis
INV-001890	National Assn of Latino Elected Officials Naleo Education Fund	to provide general operating support	Global Policy and Advocacy	2019-07	12	500000	http://www.naleo.org	Monterey Park	California	United States	AMERICA	Public Awareness and Analysis
INV-001891	Leadership Conference Education Fund, Inc.	to provide general operating support	Global Policy and Advocacy	2019-07	12	250000	http://www.civilrights.org	Washington	District of Columbia	United States	AMERICA	Public Awareness and Analysis
INV-001894	RenBio, Inc	To develop an intervention that would protect against influenza related disease in low income countries.	Global Health	2019-08	17	958907		New York	New York	United States	GLOBAL	Create Novel Technology Platform Capabilities
INV-001895	Black Teacher Collaborative	to understand teacher practices that lead to better outcomes for students	U.S. Program	2019-09	37	950459	http://blackteachercollaborative.org/	Atlanta	Georgia	United States	AMERICA	Research and Learning Opportunities
INV-001896	Education Resource Strategies, Inc.	to provide for general operating support	U.S. Program	2019-06	12	1000000	http://www.erstrategies.org	Watertown	Massachusetts	United States	AMERICA	K-12 Education
INV-001897	Bellwether Education Partners, Inc.	to codify and amplify toolkits and lessons learned around principal initiatives in San Antonio	U.S. Program	2019-06	25	81000	http://bellwethereducation.org/	Sudbury	Massachusetts	United States	AMERICA	K-12 Education
INV-001899	Oregon Health & Science University	to test a novel approach to vaccinating against TB	Global Health	2019-10	36	636129	https://www.ohsu.edu/xd/	Portland	Oregon	United States	AFRICA|ASIA	Tuberculosis
INV-001902	Baylor College of Medicine	to apply additional target validation and prioritization filters to a portfolio of potential male contraceptive drug targets that could accelerate development of male contraceptive methods, providing a broader set of family planning options	Gender Equality	2019-11	52	4214326	http://www.bcm.edu/research/office-of-research/sponsored-programs	Houston	Texas	United States	GLOBAL	Empower Women and Girls
INV-001905	Wistar Institute of Anatomy & Biology	to evaluate a novel single shot platform for controlling disease in HIV infected individuals	Global Health	2019-06	67	2866989	http://www.wistar.org	Philadelphia	Pennsylvania	United States	GLOBAL	Create Novel Technology Platform Capabilities
INV-001910	CDC Foundation	to generate RSV genomic surveillance data from low and middle income country geographies leveraging the Respiratory Syncytial Virus Global Influenza Surveillance and Response System platform	Global Health	2019-12	57	2084731	http://www.cdcfoundation.org	Atlanta	Georgia	United States	GLOBAL	Pneumonia & Pandemic Preparedness
INV-001913	The Helmholtz Centre for Infection Research GmbH	to identify novel chemical starting points for new drugs to treat TB and malaria	Global Health	2019-10	53	2972077	https://www.helmholtz-hzi.de/en/	Braunschweig		Germany	GLOBAL	Discovery and Translational Sciences|Tuberculosis
INV-001914	Hospital for Sick Children	to supply a reagent to investigate responses induced by malaria vaccine candidates	Global Health	2019-07	13	51750	http://www.sickkids.ca	Toronto	Ontario	Canada	GLOBAL	Discovery and Translational Sciences
INV-001917	New Teacher Center	to support partnerships to provide professional learning services for effective use of high quality instructional materials in ways that are efficacious for Black, Latino, EL-designated, and low-income students	U.S. Program	2019-07	29	1000000	http://www.newteachercenter.org	Santa Cruz	California	United States	AMERICA	K-12 Education
INV-001920	Urban Institute	to study the role of Latino teacher and gender match in improving K-12 student outcomes	U.S. Program	2019-10	23	179206	http://www.urban.org/	Washington	District of Columbia	United States	AMERICA	Research and Learning Opportunities
INV-001924	New York University	This investment will be used to support NYU's Metro Center on the Transformation of Schools to present their early findings of a Gates Foundation commissioned study on disproportionality in special education in charter schools.	U.S. Program	2019-06	1	10000	http://www.nyu.edu	New York	New York	United States	AMERICA	K-12 Education
INV-001927	Wellcome Sanger Institute	to support the establishment of a working system for genomic surveillance of Plasmodium parasites and Anopheles mosquitoes that will overcome critical knowledge gaps and inform key decisions in malaria control.	Global Health	2019-11	50	13854455	https://www.sanger.ac.uk/group/lee-group/	Hinxton	Cambridgeshire	United Kingdom	GLOBAL	Malaria
INV-001933	Rommelag	to advance rapid, low-cost fill/finish options for LMICs	Global Health	2020-10	50	3383156	http://www.Rommelag.com	Waiblingen		Germany	GLOBAL	Vaccine Development
INV-001942	National Institute of Allergy and Infectious Diseases	to discover and validate digital biomarkers of the onset, infectiousness, and severity of infectious disease through a well controlled human challenge model for flu	Global Health	2019-11	62	120000	https://www.niaid.nih.gov/	Bethesda	Maryland	United States	AMERICA	Research and Learning Opportunities
INV-001965	QIMR Berghofer Medical Research Institute	to establish dose/concentration-response of single doses of tafenoquine in induced blood-stage malaria infections to facilitate dose-selection of to-be-expanded indications of this important antimalarial drug	Global Health	2019-11	24	2111600		Herston		Australia	GLOBAL	Malaria
INV-001979	Pharmaron UK Limited	to discover potential bitter blocker small molecules for global health application	Global Health	2022-02	14	1126000	http://www.pharmaron.com	Cardiff		United Kingdom	GLOBAL	Development of Solutions to Improve Global Health
INV-001983	University of Sciences, Techniques, and Technologies of Bamako	to evaluate genetic susceptibility of malaria parasites to current diagnostics and treatments in Benin	Global Health	2021-12	22	471216	http://www.usttb.edu.ml/	Bamako		Mali	AFRICA	Malaria
INV-001984	Emory University	to review and identify best practices of nutrition social behavior change communication interventions delivered through agricultural platforms	Global Growth & Opportunity	2019-11	54	575505	http://www.emory.edu	Atlanta	Georgia	United States	AFRICA|AMERICA|ASIA	Agricultural Development|Nutrition
INV-001985	PATH	to support continued development of electronic immunization registry (EIR) resources designed to support countries with successful implementation	Global Development	2019-10	22	468946	http://www.path.org	Seattle	Washington	United States	AFRICA	Delivery of Solutions to Improve Global Health
INV-002001	The Commercial University ‘Luigi Bocconi’ in Milan	to produce evidence on the effectiveness, affordability and sustainability of electronic immunization registries and logistics management information systems to support donor and country decision making	Global Development	2020-09	31	1797795	https://www.unibocconi.eu/	Milan		Italy	GLOBAL	Delivery of Solutions to Improve Global Health
INV-002005	Columbia University	to assess the state of neonatal infection control measures in a representative sample of hospitals across Africa	Global Health	2020-03	31	400000	http://www.columbia.edu/	New York	New York	United States	AFRICA	Pneumonia & Pandemic Preparedness
INV-002006	Johns Hopkins University Bloomberg School of Public Health	to identify novel antigens that could serve as the basis of third-generation Shigella vaccines	Global Health	2019-11	68	3432546	http://www.jhsph.edu	Baltimore	Maryland	United States	GLOBAL	Discovery and Translational Sciences|Enterics, Diagnostics, Genomics & Epidemiology
INV-002012	PepsiCo Foods Nigeria Limited	To co-fund a pilot of innovative promotion and distribution activities for an affordable, nutritious and fortified product designed to meet the needs of women of reproductive age from lower-income groups in Nigeria.	Global Growth & Opportunity	2019-12	28	500000	http://www.pepsico.com/	Lagos	Lagos	Nigeria	AFRICA	Nutrition
INV-002022	Academisch Medisch Centrum	to design novel vaccine candidates to prevent HIV infection	Global Health	2019-10	62	4999999	http://www.amc.nl	Amsterdam		Netherlands	GLOBAL	HIV
INV-002027	Clinton Health Access Initiative Inc	to develop and pilot a Common Geo-Registry platform	Global Health	2019-10	38	1995397	http://www.clintonhealthaccess.org	Boston	Massachusetts	United States	AFRICA|ASIA	Malaria
INV-002034	Emory University	to generate data on duration of immunity from one or two doses of Inactivated polio vaccine	Global Development	2020-06	75	1092901	http://www.emory.edu	Atlanta	Georgia	United States	GLOBAL	Polio
INV-002039	University of California San Francisco	to standardize the definition of endpoint definitions for TB clinical trials to enhance learnings' across clinical studies	Global Health	2019-12	37	757595	http://www.ucsf.edu	San Francisco	California	United States	GLOBAL	Tuberculosis
INV-002042	Technical Advice Connect LTD/GTE	to reduce gaps in the uptake of high impact interventions along the continuum of pregnancy, delivery, newborn and postnatal care, by supporting the adoption of Group-ANC as an alternate service delivery model in some Nigerian States	Gender Equality|Global Development|Global Health	2019-11	37	6967818		Abuja	Federal Capital Territory	Nigeria	AFRICA	Global Health and Development Public Awareness and Analysis|Malaria|Maternal, Newborn, Child Nutrition and Health
INV-002045	US Food and Drug Administration	to assess the feasibility of exposure-based paradigm for the development of long acting contraceptive products	Gender Equality	2019-11	60	990000	https://www.fda.gov/home	Silver Spring	Maryland	United States	GLOBAL	Empower Women and Girls
INV-002050	Population Services International	to rapidly move toward elimination of Plasmodium falciparum in the Greater Mekong Subregion through sustainable and high quality malaria case management and surveillance in the private sector	Global Health	2020-03	45	9239272	http://www.psi.org	Washington	District of Columbia	United States	ASIA	Malaria
INV-002054	International AIDS Society (IAS)	to share knowledge, foster collaboration, enable solutions and expand support critical to the development of - and future access to - an HIV vaccine	Global Health	2019-10	53	1799504	http://www.iasociety.org/	Geneva		Switzerland	GLOBAL	HIV
INV-002058	Hilleman Laboratories Singapore Pte Ltd	to develop alternative host for lower cost production of key protein used for production of vital vaccines	Global Health	2021-04	33	1467606	http://www.hillemanlabs.org	Singapore		Singapore	GLOBAL	Vaccine Development
INV-002076	ETH Zürich	to develop and test a new formulation for double- and multiply-fortified salt with sensory improvements that will enhance access to critically-needed iron and other micronutrients by at-risk populations	Global Growth & Opportunity	2019-10	58	1079274	http://www.ethz.ch/	Zurich		Switzerland	ASIA|GLOBAL	Nutrition
INV-002077	Global Alliance for Improved Nutrition	to accelerate our fortification impact in focus geographies through systems innovations, while strengthening and scaling global fortification assets for the broader field	Global Growth & Opportunity	2019-11	50	6800074	http://www.gainhealth.org	Geneva		Switzerland	AFRICA|ASIA|GLOBAL	Nutrition
INV-002085	Muso Inc.	to embed an evaluation of malaria prevalence in the endline survey of the Mali ProCCM trial in order to learn how proactive case detection by community health workers impacts the underlying reservoir of malaria-infected individuals	Global Health	2019-11	39	674703	https://www.musohealth.org/	San Francisco	California	United States	AFRICA	Malaria
INV-002087	Seattle Rotary Service Foundation	to provide matching funds up to Rotary contributions to support community case management, community-based malaria interventions, and advocacy in in the Copperbelt Province of Zambia and other prioritized African settings	Global Health	2019-11	49	750000	http://www.seattlerotary.org/	Seattle	Washington	United States	AFRICA|AMERICA	Malaria
INV-002091	Sandia National Laboratories	to support the development of tools to elevate risk-based decision making and practices at Polio Essential Facilities.	Global Development	2019-10	53	1329000	http://www.sandia.gov	Albuquerque	New Mexico	United States	GLOBAL	Polio
INV-002092	Northwestern University	to use mathematical models for country-level stratification and intervention planning to accelerate countries towards malaria elimination	Global Health	2019-08	37	2040453	http://www.northwestern.edu/	Chicago	Illinois	United States	AFRICA	Malaria
INV-002096	CDC Foundation	To expand capacity and develop tools for integrated serosurveillance at the NRL in Nigeria, and make available results of multiplex testing for multiple diseases to inform public health programming in Nigeria.	Global Health	2019-11	48	2199500	http://www.cdcfoundation.org	Atlanta	Georgia	United States	AFRICA|GLOBAL	Malaria|Neglected Tropical Diseases|Pneumonia & Pandemic Preparedness
INV-002098	London School of Hygiene and Tropical Medicine	to determine if pyronaridine/artesunate (Pyramax) plus single low dose (SLD) primaquine (PQ) will be effective in reducing gametocyte density and onward parasite transmission as part of case management	Global Health	2019-07	54	1269568	http://www.lshtm.ac.uk/	London		United Kingdom	AFRICA	Malaria
INV-002099	International Centre for Diarrhoeal Disease Research, Bangladesh	to support a study to generate data on novel oral polio vaccines to mitigate the risk of vaccine derived polio viruses	Global Development	2019-11	49	1381678	http://www.icddrb.org	Dhaka		Bangladesh	GLOBAL	Polio
INV-002102	University of Delaware	to fund key biomanufacturing programs through transition from prototype to commercialization for the benefit of global health markets, focusing on technologies to increase access and reduce healthcare inequities in the developing world	Global Health	2020-12	46	1800000	http://www.udel.edu	Newark	Delaware	United States	GLOBAL	Vaccine Development
INV-002107	World Health Organization	to help countries prepare prioritized national strategy plans for TB and to support WHO to develop global guidance on the preparation of these plans	Global Health	2019-11	56	1499909	http://www.who.int	Geneva		Switzerland	AFRICA|EUROPE|GLOBAL	Tuberculosis
INV-002114	University of Washington Foundation	to assess the prevalence of soil-transmitted helminths following mass-drug administration, using a novel high-throughput quantitative polymerase chain reaction protocol	Global Health	2019-11	43	4702156	http://www.washington.edu/foundation/	Seattle	Washington	United States	AFRICA|AMERICA|ASIA	Neglected Tropical Diseases
INV-002125	The END Fund	to develop costed workplans for interrupting transmission of soil-transmitted helminths and schistosomiasis in four African countries and establish an innovation hub for testing and documenting new approaches for achieving elimination	Global Health	2019-07	12	1276478	http://www.endfund.org/	New York	New York	United States	GLOBAL	Neglected Tropical Diseases
INV-002131	University of Washington Foundation	to provide for planning of a phase 3 study	Global Health	2019-11	32	4652665	http://www.washington.edu/foundation/	Seattle	Washington	United States	AFRICA	HIV
INV-002134	La Jolla Institute for Immunology	to tackle the generation of T cell help with malaria vaccines	Global Health	2019-11	20	508159	https://www.lji.org/	La Jolla	California	United States	GLOBAL	Discovery and Translational Sciences
INV-002136	Ministry of Public Health, Republic of Chad	to strengthen routine immunization, ensuring 80% of children are receiving life-savings vaccines, while also protecting gains in polio eradication by ensuring high level immunity through Inactive Polio Vaccine (IPV)	Global Development	2019-07	60	4752328	https://sante-tchad.org/	Ndjamena		Chad	AFRICA	Vaccine Delivery
INV-002137	University of California San Francisco	to inform and optimize stakeholder operating models to achieve a sustainable HIV prevention program in Zimbabwe	Global Health	2020-04	33	1195475	http://www.ucsf.edu	San Francisco	California	United States	AFRICA	HIV
INV-002138	Ifakara Health Institute	to conduct research on the basic biology and population genetics of the major malaria vector Anopheles funestus	Global Health	2020-02	49	2821000	http://www.ihi.or.tz	Dar es Salaam		Tanzania, United Republic of	AFRICA	Malaria
INV-002143	California Institute of Technology	to design new vaccines and therapies to prevent HIV infection	Global Health	2019-11	66	9995502	http://www.caltech.edu	Pasadena	California	United States	GLOBAL	HIV
INV-002147	Stanford University	to analyze the nature of improved neutralizing anti-HIV antibody responses obtained with the 3M-052 adjuvant
INV-002149	University of Colorado Boulder	To develop ‘single-shot’, ultrastable vaccine formulations that improve vaccine coverage.	Global Health	2019-07	31	1261418	http://colorado.edu/	Boulder	Colorado	United States	GLOBAL	Vaccine Development
INV-002151	Pan American Health Organization	to help build the necessary capacities in Central America to strengthen pharmacovigilance of critical medicines, including those needed for the elimination of malaria	Global Health	2019-11	60	599683	http://new.paho.org/	Washington	District of Columbia	United States	AMERICA	Development of Solutions to Improve Global Health
INV-002152	University of Oxford	to identify correlates for protection for malaria vaccines	Global Health	2021-11	33	307253	http://www.ox.ac.uk	Oxford	Oxfordshire	United Kingdom	GLOBAL	Malaria
INV-002154	Carnegie Mellon University	to design and validate approaches to measure vital signs and undiscovered markers of health using only a mobile phone.	Global Health	2019-11	49	1000000	http://www.cmu.edu/	Pittsburgh	Pennsylvania	United States	GLOBAL	Research and Learning Opportunities
INV-002159	Genesis Analytics	to support a south-south learning network for HIV prevention	Global Health	2019-11	34	1499688	https://www.genesis-analytics.com/	Johannesburg	Gauteng	South Africa	AFRICA	HIV
INV-002161	World Health Organization	to provide “bridge” funding to the WHO Department of Immunization, Vaccine and Biologicals (IVB) to cover an array of ongoing and selected new immunization-related activities while WHO IVB completes a strategy and reorganization process	Global Development	2019-12	13	3993484	http://www.who.int	Geneva		Switzerland	GLOBAL	Vaccine Delivery
INV-002164	Harvard University	to better understand the mechanism of action of vaccine and adjuvant candidates using human chip models.	Global Health	2019-09	30	895175	http://www.harvard.edu	Cambridge	Massachusetts	United States	GLOBAL	Discovery and Translational Sciences
INV-002166	University of Washington Foundation	to support the joint health estimation work between WHO and IHME to optimize global health	Global Development|Global Health	2019-11	41	3000000	http://www.washington.edu/foundation/	Seattle	Washington	United States	GLOBAL	Enterics, Diagnostics, Genomics & Epidemiology|Global Health and Development Public Awareness and Analysis|Research and Learning Opportunities
INV-002169	Yangzhou Pharmaceutical Co., Ltd.	To achieve WHO Pre-qualification approval for Yangzhou LNG API.	Gender Equality	2020-05	49	1295100	http://www.lhpharma.com	Yangzhou	Jiangsu	China	GLOBAL	Empower Women and Girls
INV-002170	Biological E. Limited	to expand the supply of Measles-Rubella (MR) vaccine, available in 5-dose vials for low and lower-middle income countries	Global Development	2019-11	36	8262519	http://www.biologicale.com	Telangana		India	GLOBAL	Vaccine Delivery
INV-002173	World Health Organization	to support a senior advisory body in WHO to support the evaluation of techniques and tools for the control of all vector-borne diseases.	Global Health	2020-06	57	520365	http://www.who.int	Geneva		Switzerland	GLOBAL	Malaria
INV-002177	Brigham and Women's Hospital, Inc.	to develop a set of platform technologies to address the unmet need of dosing of patients on an infrequent basis and have the capacity to safely reside in the body for prolonged periods of time >1 month and up to 12 months	Global Health	2020-03	58	4995109	http://www.brighamandwomens.org/	Boston	Massachusetts	United States	GLOBAL	Development of Solutions to Improve Global Health
INV-002178	Texas A&M Research Foundation	to provide tools to enable the early stages of TB drug discovery	Global Health	2019-10	36	2700000		College Station	Texas	United States	GLOBAL	Tuberculosis
INV-002185	The William Davidson Institute at the University of Michigan	to determine the feasibility of an affordable insurance product to reduce the risk of in country vaccines spoilage due to cold chain failures in GAVI countries	Global Development	2019-08	7	249490	http://www.wdi.umich.edu	Ann Arbor	Michigan	United States	GLOBAL	Delivery of Solutions to Improve Global Health
INV-002186	The Organisation for Professionals in Regulatory Affairs	to support African Medicine Regulatory Harmonization transition to African Medicines Agency	Global Health	2019-07	6	18000	http://www.topra.org	London		United Kingdom	AFRICA	Development of Solutions to Improve Global Health
INV-002189	University of York	to estimate the number of blood stem cells available for gene therapy in sickle cell disease, which disproportionately impacts populations in sub-Saharan Africa	Global Health	2019-08	28	1528275	http://www.york.ac.uk/	York		United Kingdom	GLOBAL	Create Novel Technology Platform Capabilities
INV-002190	Data Science Nigeria	to explore the crowdsourcing approach of data collection by testing the feasibility, reliability and cost-effectiveness in our focus geographies towards the goal of improving health service, product availability and delivery effectiveness	Gender Equality|Global Development|Global Health	2019-10	32	1346477	https://www.datasciencenigeria.org/	Lagos		Nigeria	AFRICA	Delivery of Solutions to Improve Global Health|Family Planning|Malaria
INV-002191	ALIMA USA, Inc.	to generate learnings in leveraging social protection platforms to increase the uptake of quality RMNCH-N services in urban & peri-urban areas of Ouagadougou towards improving Nutrition and RMNCH outcomes	Gender Equality|Global Development|Global Policy and Advocacy	2020-11	49	5500000	http://www.alimaong.org	New York	New York	United States	AFRICA	Global Health and Development Public Awareness and Analysis|Maternal, Newborn, Child Nutrition and Health
INV-002194	World Health Organization	to support the WHO Department of Nutrition and Food Safety to improve access to essential nutrition actions in health services, strengthen country capacity in data and progress monitoring
INV-002196	Bloomberg Philanthropies	to improve civil registration and vital statistics in Mozambique through a coordinated partnership between the Bill & Melinda Gates Foundation and Bloomberg. Philanthropies	Global Health	2019-11	22	1200000	https://www.bloomberg.org/	New York	New York	United States	AFRICA	Pneumonia & Pandemic Preparedness
INV-002197	Polo d'Innovazione Genomica, Genetica, e Biologia S.R.L.	to develop improved methodologies and tools to develop gene drive mosquitoes for malaria control	Global Health	2019-11	46	1590427	http://www.pologgb.com	Siena		Italy	AFRICA	Malaria
INV-002202	National Institute for Medical Research	to establish local molecular, genetic, and genomic laboratory and analytic capacity to support malaria surveillance in Tanzania.	Global Health	2020-05	47	7517993	http://testnimr.eganet.go.tz/	Dar es Salaam		Tanzania, United Republic of	AFRICA|AMERICA	Malaria
INV-002207	Leading Educators Inc	to support partnerships to provide professional learning services for effective use of high quality instructional materials in ways that are efficacious for Black, Latino, EL-designated, and low-income students	U.S. Program	2019-07	29	999597	http://www.leadingeducators.org	New Orleans	Louisiana	United States	AMERICA	K-12 Education
INV-002209	UPD Consulting	to support partnerships to provide professional learning services for effective use of high quality instructional materials in ways that are efficacious for Black, Latino, EL-designated, and low-income students	U.S. Program	2019-08	33	1298670	http://www.updconsulting.com	Baltimore	Maryland	United States	AMERICA	K-12 Education
INV-002210	TNTP	to support partnerships to provide professional learning services for effective use of high quality instructional materials in ways that are efficacious for Black, Latino, EL-designated, and low-income students	U.S. Program	2019-07	30	1000000	http://www.tntp.org	New York	New York	United States	AMERICA	K-12 Education
INV-002212	National Association of Student Personnel Administrators	to fund the development of a high-impact advising solution network to help institutions implement high quality, evidence-based advising to improve outcomes for students, particularly Black, Indigenous, Latinx, and low-income students	U.S. Program	2019-11	37	8051613	http://www.naspa.org/	Washington	District of Columbia	United States	AMERICA	Postsecondary Education
INV-002214	University of Washington Foundation	to explore new, low cost capabilities for the in vivo functional cure of sickle cell and/or durable suppression of HIV in developing countries	Global Health	2020-09	47	1602980	http://www.washington.edu/foundation/	Seattle	Washington	United States	GLOBAL	Create Novel Technology Platform Capabilities
INV-002215	University of Washington Foundation	to fund student led research exploring an HIV cure	Global Health	2019-09	4	53476	http://www.washington.edu/foundation/	Seattle	Washington	United States	GLOBAL	Create Novel Technology Platform Capabilities
INV-002216	Fred Hutchinson Cancer Research Center	to bring additional speakers with expertise in HIV cure research in order to broaden the information and collaborations of the meeting.	Global Health	2019-07	5	31062	http://www.fhcrc.org	Seattle	Washington	United States	GLOBAL	Create Novel Technology Platform Capabilities
INV-002220	Kintampo Health Research Centre	This investment will be used to generate evidence for a group of antenatal nutrient interventions in preventing adverse birth outcomes including preterm birth, preeclampsia and stillbirth	Gender Equality	2020-06	37	4733396	http://www.kintampo-hrc.org	Kintampo	Brong-Ahafo	Ghana	AFRICA	Maternal, Newborn, Child Nutrition and Health
INV-002223	Partnership for Los Angeles Schools	to support partnerships to provide professional learning services for effective use of high quality instructional materials in ways that are efficacious for Black, Latino, EL-designated, and low-income students	U.S. Program	2019-07	30	1000015	http://www.partnershipla.org	Los Angeles	California	United States	AMERICA	K-12 Education
INV-002224	Georgia State University Research Foundation Inc.	to support partnerships to provide professional learning services for effective use of high quality instructional materials in ways that are efficacious for Black, Latino, EL-designated, and low-income students	U.S. Program	2019-08	41	993524	https://ursa.research.gsu.edu/	Atlanta	Georgia	United States	AMERICA	K-12 Education
INV-002226	Catholic Relief Services, Inc.	to digitize the LLIN campaigns in Benin	Global Health	2019-09	16	3154404	http://www.crs.org/	Baltimore	Maryland	United States	AFRICA	Malaria
INV-002227	Byrd Barr Place	to provide general operating support	Executive	2019-07	1	1000	https://byrdbarrplace.org/	Seattle	Washington	United States	AMERICA	Community Engagement Grantmaking
INV-002229	University of California, Berkeley	to support partnerships to provide professional learning services for effective use of high quality instructional materials in ways that are efficacious for Black, Latino, EL-designated, and low-income students	U.S. Program	2019-08	28	1000566	http://www.spo.berkeley.edu/	Berkeley	California	United States	AMERICA	K-12 Education
INV-002230	Georgia Tech Research Corporation	to fund applied research and the development of a household sanitation system addressing the sanitation needs of disadvantaged populations.	Global Growth & Opportunity	2020-07	30	11016071	https://gtrc.gatech.edu/	Atlanta	Georgia	United States	AFRICA|ASIA|GLOBAL	Water, Sanitation and Hygiene
INV-002231	Childhaven	to provide general operating support	Executive	2019-05	1	1000	http://www.childhaven.org	Seattle	Washington	United States	AMERICA	Community Engagement Grantmaking
INV-002233	ConnectED: The National Center for College and Career	to support partnerships to provide professional learning services for effective use of high quality instructional materials in ways that are efficacious for Black, Latino, EL-designated, and low-income students	U.S. Program	2019-07	30	999968	https://www.connectednational.org/	Berkeley	California	United States	AMERICA	K-12 Education
INV-002235	Food Lifeline	to provide general operating support	Executive	2019-06	1	1000	http://www.foodlifeline.org	Seattle	Washington	United States	AMERICA	Community Engagement Grantmaking
INV-002236	Hunger Intervention Program	to provide general operating support	Executive	2019-05	1	1000	http://www.hungerintervention.org	Seattle	Washington	United States	AMERICA	Community Engagement Grantmaking
INV-002239	The Geneva Learning Foundation	to support the creation of and launch an online Teach to Reach course through the Scholar platform and network	Global Development	2019-11	15	547538		Genève		Switzerland	GLOBAL	Delivery of Solutions to Improve Global Health
INV-002246	Sonder Collective	to uncover immunization data system and data use pain points in key geographies to inform future solution development	Global Development	2019-10	26	1467227	https://www.sonderdesign.org/	Helsinki		Finland	GLOBAL	Delivery of Solutions to Improve Global Health
INV-002250	The Africa Center	to support The Africa Center's programming and operations	Executive	2019-07	29	1000000	https://www.theafricacenter.org/	New York	New York	United States	GLOBAL	Community Engagement Grantmaking
INV-002252	Liverpool School of Tropical Medicine	to secure the gains of elimination of lymphatic filariasis	Global Health	2019-10	54	1299706	https://www.lstmed.ac.uk/	Liverpool		United Kingdom	GLOBAL	Neglected Tropical Diseases
INV-002253	EL Education, Inc.	to support partnerships to provide professional learning services for effective use of high quality instructional materials in ways that are efficacious for Black, Latino, EL-designated, and low-income students	U.S. Program	2019-07	30	1000000	https://eleducation.org	New York	New York	United States	AMERICA	K-12 Education
INV-002254	Loyola University of Chicago	to support partnerships to provide professional learning services for effective use of high quality instructional materials in ways that are efficacious for Black, Latino, EL-designated, and low-income students	U.S. Program	2019-06	30	1001009	http://www.luc.edu/	Chicago	Illinois	United States	AMERICA	K-12 Education
INV-002258	El Centro de la Raza	to provide general operating support	Executive	2019-05	2	1000	http://www.elcentrodelaraza.org/	Seattle	Washington	United States	AMERICA	Community Engagement Grantmaking
INV-002260	Holocaust Center for Humanity	to provide general operating support	Executive	2019-05	1	1000	https://www.holocaustcenterseattle.org/	Seattle	Washington	United States	AMERICA	Community Engagement Grantmaking
INV-002261	International Rescue Committee	to provide general operating support	Executive	2019-05	1	1000	http://www.theirc.org	New York	New York	United States	AMERICA	Community Engagement Grantmaking
INV-002262	Magnuson Community Garden	to provide general operating support	Executive	2019-05	1	1000	http://magnusonchildrensgarden.org/	Seattle	Washington	United States	AMERICA	Community Engagement Grantmaking
INV-002263	Mary's Place Seattle	to provide general operating support	Executive	2019-06	1	3000	http://www.marysplaceseattle.org/	Seattle	Washington	United States	AMERICA	Community Engagement Grantmaking
INV-002264	Pacific Science Center Foundation	to provide general operating support	Executive	2019-05	1	1000	http://www.pacsci.org	Seattle	Washington	United States	AMERICA	Community Engagement Grantmaking
INV-002265	Plymouth Housing Group	to provide general operating support	Executive	2019-07	1	1000	http://www.plymouthhousing.org	Seattle	Washington	United States	AMERICA	Community Engagement Grantmaking
INV-002266	Rainier Valley Food Bank	to provide general operating support	Executive	2019-05	1	1000	http://www.rvfb.org/	Seattle	Washington	United States	AMERICA	Community Engagement Grantmaking
INV-002268	Refugee Women's Alliance	to provide general operating support	Executive	2019-07	1	1000	https://www.rewa.org/	Seattle	Washington	United States	AMERICA	Community Engagement Grantmaking
INV-002269	Ronald McDonald House Charities of Western Washington & Alaska	to provide general operating support	Executive	2019-05	1	1000	http://www.rmhc-wwaak.org	Seattle	Washington	United States	AMERICA	Community Engagement Grantmaking
INV-002270	University of Massachusetts Medical School	to describe the mechanism-of-action of several key vaccine adjuvants.	Global Health	2019-10	36	908120		Worcester	Massachusetts	United States	GLOBAL	Discovery and Translational Sciences
INV-002274	Harvard University	to evaluate different COVID vaccine platforms in the lymphoid follicle system in order to better understand how this in vitro system might be used to inform future selections of vaccine platforms for other vaccine antigens	Global Health	2022-08	22	852419	http://www.harvard.edu	Cambridge	Massachusetts	United States	GLOBAL	Discovery and Translational Sciences
INV-002277	Rebuilding Together Seattle	to provide general operating support	Communications	2019-05	1	1000	http://www.rtseattle.org/	Seattle	Washington	United States	AMERICA	Community Engagement Grantmaking
INV-002278	Panorama Global	to provide project management support for discovery of drugs to treat TB, which has a disproportionate impact upon developing countries	Global Health	2019-07	60	1250000	http://panoramaglobal.org/	Seattle	Washington	United States	GLOBAL	Tuberculosis
INV-002279	Seattle Audubon Society	to provide general operating support	Communications	2019-05	1	1000	http://www.seattleaudubon.org	Seattle	Washington	United States	AMERICA	Community Engagement Grantmaking
INV-002280	Treehouse	to provide general operating support	Executive	2019-05	1	1000	http://www.treehouseforkids.org/	Seattle	Washington	United States	AMERICA	Community Engagement Grantmaking
INV-002281	Westside Baby	to provide general operating support	Communications	2019-06	1	2000	http://www.westsidebaby.org	Seattle	Washington	United States	AMERICA	Community Engagement Grantmaking
INV-002282	Work Opportunities Inc.	to provide general operating support	Executive	2019-05	1	1000	http://workopportunities.org/	Lynnwood	Washington	United States	AMERICA	Community Engagement Grantmaking
INV-002283	Young Men's Christian Association of Greater Seattle	to provide general operating support	Executive	2019-07	1	1000	http://www.seattleymca.org	Seattle	Washington	United States	AMERICA	Community Engagement Grantmaking
INV-002284	YouthCare	to provide general operating support	Communications	2019-06	1	1000	http://www.youthcare.org	Seattle	Washington	United States	AMERICA	Community Engagement Grantmaking
INV-002285	Community Lunch on Capitol Hill	to provide general operating support	Communications	2019-05	1	1000	http://www.communitylunch.org/	Seattle	Washington	United States	AMERICA	Community Engagement Grantmaking
INV-002286	Yale University	to support Mahatma Gandhi National Rural Employment Guarantee Scheme in India to enhance its contribution to Women’s Economic Empowerment	Global Growth & Opportunity	2019-08	70	4898355	http://www.yale.edu	New Haven	Connecticut	United States	ASIA	Inclusive Financial Systems
INV-002287	Say Yes Buffalo Scholarship Inc	to support focus on measurement and evaluation and to design and provide a comprehensive set of professional development and technical assistance services	U.S. Program	2019-08	47	692440	https://sayyesbuffalo.org/	Buffalo	New York	United States	AMERICA	Research and Learning Opportunities
INV-002289	Kenyatta University	to deepen evidence of ‘what works’ for women's economic empowerment in Kenya by building an in-country research and evidence hub for evaluative research, testing and analysis of policies and programs	Gender Equality	2020-09	69	4661069	http://www.ku.ac.ke	Nairobi		Kenya	AFRICA	Empower Women and Girls
INV-002292	International Development Research Centre	to support a multi-donor initiative to deepen evidence of ‘what works’ for women’s work and entrepreneurship through research and evaluation to inform policies and programs in East Africa to promote women’s labor market outcomes	Gender Equality	2019-11	61	4500000	http://www.idrc.ca/	Ottawa	Ontario	Canada	AFRICA	Empower Women and Girls
INV-002298	IDEO.org	to establish a thriving learning collective that will spur innovation and effectiveness of gender mainstreaming approaches	Gender Equality	2020-10	30	1454611	http://www.ideo.org	San Francisco	California	United States	GLOBAL	Empower Women and Girls
INV-002300	USDA, Agricultural Research Service	to develop Reference Values for nutrients and other constituents of human milk	Gender Equality	2019-09	59	6137413	https://www.ars.usda.gov/	Albany	California	United States	GLOBAL	Maternal, Newborn, Child Nutrition and Health
INV-002301	Elizabeth Gregory Home	to provide general operating support	Executive	2019-05	1	1000	http://www.eghseattle.org	Seattle		United States	AMERICA	Community Engagement Grantmaking
INV-002302	Interim Community Development Association	to provide general operating support	Executive	2019-05	1	1000	http://www.interimicda.org/	Seattle	Washington	United States	AMERICA	Community Engagement Grantmaking
INV-002303	Solid Ground Washington	to provide general operating support	Executive	2019-06	1	1000	http://www.solid-ground.org	Seattle	Washington	United States	AMERICA	Community Engagement Grantmaking
INV-002304	University of Cape Town	to support the 10th anniversary H3D symposium: celebrating a decade of infectious diseases drug discovery in Africa	Global Health	2019-07	40	75000	https://www.uct.ac.za/	Cape Town	Western Cape	South Africa	GLOBAL	Discovery and Translational Sciences
INV-002305	Russell Sage Foundation	to develop a pipeline of diverse, nascent social science scholars that advance our understanding of economic mobility through their research	U.S. Program	2019-07	65	3575554	https://www.russellsage.org	New York	New York	United States	AMERICA	U.S. Economic Mobility & Opportunity
INV-002306	Copenhagen Consensus Center USA, Inc	to identify the priority existing interventions and innovative game changers if they were developed which would give the greatest return on investment in meeting the SDGs and African Union's Agenda 2063 across the African continent	Global Development	2019-06	19	269591	http://www.copenhagenconsensus.com	Tewksbury	Massachusetts	United States	AFRICA	Delivery of Solutions to Improve Global Health
INV-002310	Solutions Journalism Network Inc	to create solutions-oriented news that constructively addresses economic mobility issues and advances positive change	U.S. Program	2019-11	24	1143145	http://solutionsjournalism.org/	New York	New York	United States	AMERICA	U.S. Economic Mobility & Opportunity
INV-002311	Micron Biomedical, Inc.	to develop a microneedle array patch for measles and rubella vaccination that enables house-to-house campaigns via administration by minimally-trained personnel, generation of no sharps waste, and improved thermostability.	Global Health	2019-11	65	6744906	https://micronbiomedical.com	Atlanta	Georgia	United States	GLOBAL	Vaccine Development
INV-002313	Roca, Inc.	to share a model for meaningful impact in coaching police departments towards systems change	U.S. Program	2019-10	34	1003823	http://rocainc.org/	Chelsea	Massachusetts	United States	AMERICA	U.S. Economic Mobility & Opportunity
INV-002316	PATH	to develop the next generation non-replicating rotavirus vaccines delivered by parenteral administration by supporting the preparation for a first in human phase 1 study in the USA	Global Health	2019-10	29	643103	http://www.path.org	Seattle	Washington	United States	GLOBAL	Enterics, Diagnostics, Genomics & Epidemiology
INV-002320	Christian Medical College Vellore	To generate surveillance data to improve understanding of the burden of adverse pregnancy and perinatal conditions and to inform a future pregnancy risk stratification algorithm.	Gender Equality	2019-12	55	9159703	https://www.cmch-vellore.edu/	Vellore	Tamil Nadu	India	ASIA	Maternal, Newborn, Child Nutrition and Health
INV-002321	University Hospital of Bonn	to triage over a dozen potential neuroprotective compounds in rodents in order to prioritize a small subset for analysis in larger animals and, subsequently, testing in a human clinical trial	Gender Equality	2019-09	99	3028668	https://www.ukb.uni-bonn.de	Bonn		Germany	GLOBAL	Maternal, Newborn, Child Nutrition and Health
INV-002322	University College London	to identify the most effective neuroprotective candidate drug for birth asphyxia prior to initiation of a human clinical trial	Gender Equality	2019-10	71	4222447	http://www.ucl.ac.uk/	London		United Kingdom	GLOBAL	Maternal, Newborn, Child Nutrition and Health
INV-002325	Walter Reed Army Institute of Research	to isolate and manufacture Plasmodium falciparum reference strains for challenge models that represent better the global genetic diversity of this pathogen	Global Health	2019-08	52	899230	https://www.wrair.army.mil/	Silver Spring	Maryland	United States	AFRICA|AMERICA|ASIA	Malaria
INV-002332	Tides Center	to fund the further development and use of cross-sectional longitudinal data sets in California to understand the broader context of educational success by California students	U.S. Program	2020-01	42	500000	http://www.tides.org/	San Francisco	California	United States	AMERICA	K-12 Education
INV-002333	InnovateEDU	to support Project Unicorn's Efforts to increase the use of interoperability standards in education technology through demand side mobilization	U.S. Program	2019-10	56	1500785	https://www.innovateedunyc.org/	Brooklyn	New York	United States	AMERICA	K-12 Education
INV-002342	Arizona State University Foundation for A New American University	to provide for general operating support	Global Policy and Advocacy	2019-07	12	100000	http://www.asufoundation.org	Tempe	Arizona	United States	AMERICA	Public Awareness and Analysis
INV-002345	Catalyst Education, Inc.	to build the capacity and tools available to the foundation's current and future Network for School Improvement grantees	U.S. Program	2019-08	17	258971	http://www.catalyst-ed.org	New Orleans	Louisiana	United States	AMERICA	K-12 Education
INV-002346	Young Women's Christian Association of Seattle-King County-Snohomish County	to provide general operating support	Executive	2019-05	1	1000	http://www.ywcaworks.org	Seattle	Washington	United States	AMERICA	Community Engagement Grantmaking
INV-002351	Emory University	to characterize populations of long-lived plasma cells and memory cells in order to develop anti-pathogen engineered B-cell therapies	Global Health	2019-08	27	2553267	http://www.emory.edu	Atlanta	Georgia	United States	GLOBAL	Create Novel Technology Platform Capabilities
INV-002353	Profound Gentlemen, Inc.	to codify, refine, and scale best practices for recruiting and supporting pre-service male educators of color	U.S. Program	2019-07	25	430065	https://www.profoundgentlemen.org/	Charlotte	North Carolina	United States	AMERICA	K-12 Education
INV-002354	mRelief	to support the further piloting of mRelief's services to increase access to and uptake of the Supplemental Nutrition Assistance Program	U.S. Program	2019-10	15	600000	https://www.mrelief.com/	Chicago	Illinois	United States	AMERICA	U.S. Economic Mobility & Opportunity
INV-002355	Seattle Children's Hospital	to determine optimal conditions for therapy with engineered b-cells producing antibodies against global health priority pathogens	Global Health	2019-08	61	3436458	http://www.seattlechildrens.org/	Seattle	Washington	United States	GLOBAL	Create Novel Technology Platform Capabilities
INV-002356	WorkLife Partnership	to support the further development of the WorkLife Partnership model	U.S. Program	2019-09	27	1335347		Denver	Colorado	United States	AMERICA	U.S. Economic Mobility & Opportunity
INV-002369	The General Hospital Corporation d/b/a Massachusetts General Hospital	to evaluate the vaginal microbiome as a correlate of birth outcomes	Global Health	2019-11	65	1974424	http://www.massgeneral.org/	Boston	Massachusetts	United States	AFRICA	Discovery and Translational Sciences
INV-002370	Chapman University	to provide technical assistance to support quality teacher residencies in California	U.S. Program	2019-09	22	417230	http://chapman.edu	Orange	California	United States	AMERICA	K-12 Education
INV-002372	London School of Hygiene and Tropical Medicine	to bring together science experts of all disciplines and key stakeholders for Group B streptococcus disease (GBS) from all over the world to advance learning, exchange ideas, and help accelerate progress towards a GBS-disease-reduction	Global Health	2019-10	62	259667	http://www.lshtm.ac.uk/	London		United Kingdom	GLOBAL	Pneumonia & Pandemic Preparedness
INV-002377	Beth Israel Deaconess Medical Center Inc.	to discover circulating markers to determine the size of the HIV reservoir in the body, to clinically test interventions that might reduce the size, and to discover novel interventions to induce durable, antiretroviral-free remission of HIV	Global Health	2019-10	60	12000000	http://www.bidmc.harvard.edu	Boston	Massachusetts	United States	GLOBAL	Create Novel Technology Platform Capabilities
INV-002378	Clinton Health Access Initiative Inc	to landscape service delivery models that leverage networks of care, and publish case studies of networks of care to raise global awareness and prominence of this concept	Gender Equality	2019-08	13	493515	http://www.clintonhealthaccess.org	Boston	Massachusetts	United States	GLOBAL	Maternal, Neonatal and Child Health
INV-002380	Community Initiatives	to increase the use of evidence based practices	U.S. Program	2019-10	10	49999	http://communityin.org	Oakland	California	United States	AMERICA	K-12 Education
INV-002381	Imperial College London	to optimize the development and deployment of typhoid environmental surveillance methods such that they most effectively inform country decision-making on Typhoid Conjugate Vaccine introduction	Global Development|Global Health	2019-11	59	1537071	http://www.imperial.ac.uk	London		United Kingdom	GLOBAL	Enterics, Diagnostics, Genomics & Epidemiology|Polio
INV-002382	Boston University	to distill the evidence on the economic impact of HIV to inform national policy makers.	Global Health	2019-11	30	315620	http://www.bu.edu/	Boston	Massachusetts	United States	GLOBAL	HIV
INV-002384	Drugs for Neglected Diseases Initiative	to support the final stages of development and introduction of a new single-dose, oral drug treatment for sleeping sickness	Global Health	2019-11	49	17700574	http://www.dndi.org/	Geneva		Switzerland	AFRICA	Neglected Tropical Diseases
INV-002393	Fundación INFANT	to ascertain the effect of maternal Respiratory Syncytial Virus vaccination versus placebo on the incidence of Respiratory Sncytial Virus associated lower respiratory tract infection and hospitalization in children 12-24 months of age	Global Health	2019-06	13	420724	http://www.infant.org.ar/en/	Buenos Aires		Argentina	GLOBAL	Pneumonia & Pandemic Preparedness
INV-002394	Instituto de Salud Global Barcelona	to determine if transcerebellar and biparietal diameter can provide a reliable estimate of gestational age/preterm birth and support additional sites to conduct minimally invasive tissue sampling	Global Health	2019-10	38	1499945	http://www.isglobal.org	Barcelona		Spain	AFRICA|EUROPE	Pneumonia & Pandemic Preparedness
INV-002396	Institute of Advanced Studies of the University of São Paulo	to generate important information on how MITS protocols might be adapted or optimized in other settings, and potentially improve the quality of information and scientific research on causes of death.	Global Health	2020-01	33	345000	http://www.iea.usp.br/en/	Sao Paulo	São Paulo	Brazil	AMERICA|GLOBAL	Pneumonia & Pandemic Preparedness
INV-002399	University of Southern California	to support the development of a plan to integrate equity principles and best practices within both solution development and delivery within and across the three reform foci of the Postsecondary Success Solution Networks	U.S. Program	2019-11	30	300000	http://www.usc.edu/	Los Angeles	California	United States	AMERICA	Postsecondary Education
INV-002403	Renton School District #403	to build Renton School District capacity to support support data needs of the Renton Innovation Zone's PreK-5 local improvement cross-sector networks	U.S. Program	2019-09	25	166666	http://www.rentonschools.us	Renton	Washington	United States	AMERICA	Washington State Education and Human Service Needs
INV-002404	Auburn School District #408	to support social, emotional and academic integration activities in Auburn elementary schools	U.S. Program	2020-11	12	186000	http://www.auburn.wednet.edu	Auburn	Washington	United States	AMERICA	Washington State Education and Human Service Needs
INV-002405	Opportunity Institute	to support California educational policy research and advocacy	Global Policy and Advocacy	2019-11	23	500000	http://www.theopportunityinstitute.org	Berkeley	California	United States	AMERICA	Public Awareness and Analysis
INV-002409	University of California, Berkeley	to support college and career readiness in the state of California	U.S. Program	2019-11	40	500000	http://www.spo.berkeley.edu/	Berkeley	California	United States	AMERICA	Postsecondary Education
INV-002411	University Enterprises, Inc.	to support the California Studies Center at the California State University, Sacramento campus	Global Policy and Advocacy	2019-11	47	442750	http://www.enterprises.csus.edu/	Sacramento	California	United States	AMERICA	Public Awareness and Analysis
INV-002412	University of California, Riverside	to support the Center for Social Innovation and its Inland California Rising initiative	Global Policy and Advocacy	2019-11	27	350000	http://www.ucr.edu/	Riverside	California	United States	AMERICA	Public Awareness and Analysis
INV-002414	Icahn School of Medicine at Mount Sinai	to determine conditions that allow for the development of long-term plasma cells producing anti-pathogen antibodies against infectious diseases of global health priority	Global Health	2019-09	28	381610		New York	New York	United States	GLOBAL	Create Novel Technology Platform Capabilities
INV-002415	Federal Way School Dist 210	to develop Tier 2 and 3 MTSS systems, structures, and supports concentrating on mathematics and SEL, utilizing data-based decision making and capacity-building across the system in Federal Way Public Schools	U.S. Program	2019-10	45	350000	https://www.fwps.org/	Federal Way	Washington	United States	AMERICA	Washington State Education and Human Service Needs
INV-002418	Crocus, LLC	to create open-source tools that support teacher prep programs in using data to inform their work	U.S. Program	2020-09	14	749976	http://www.crocusllc.com	Washington	District of Columbia	United States	AMERICA	K-12 Education
INV-002420	Chapman University	to build the capacity of a teacher prep transformation center that will support teacher preparation programs in California to ensure new teachers are prepared to support all students	U.S. Program	2020-08	14	249859	http://chapman.edu	Orange	California	United States	AMERICA	K-12 Education
INV-002421	University of Massachusetts Medical School	to identify monoclonal antibodies for the prevention of neonatal sepsis in developing countries by providing a place to store clinical isolates of pathogens associated with neonatal sepsis	Global Health	2019-07	90	37898		Worcester	Massachusetts	United States	GLOBAL	Discovery and Translational Sciences
INV-002422	Naval Medical Research Center	to ensure long term storage of clinical samples from a critical study involving volunteers from a challenge study with malaria	Global Health	2019-08	3	80000	http://www.med.navy.mil/sites/nmrc/Pages/index.htm	Silver Spring	Maryland	United States	AMERICA	Malaria
INV-002423	International Bank for Reconstruction and Development	to support women's social and economic empowerment via women's empowerment collectives across six selected states and local government areas of Nigeria through leveraging the World Bank funded Nigeria for Women Project	Gender Equality	2020-04	48	11999999	http://www.worldbank.org	Washington	District of Columbia	United States	AFRICA	Empower Women and Girls
INV-002424	Oxford University Press	to support the Journal of Infectious Disease to publish a supplement devoted to the great success stories of immunization and their importance to global health	Global Development	2019-11	21	89830	http://global.oup.com/	Oxford		United Kingdom	GLOBAL	Polio|Vaccine Delivery
INV-002426	World Health Organization	to support advocacy and alignment among 1,000 plus partners in 192 countries driving towards improvements in women's, children's and adolescents' health	Gender Equality	2019-10	37	3750000	http://www.who.int	Geneva		Switzerland	GLOBAL	Maternal, Neonatal and Child Health
INV-002431	Evotec	to deliver new hits and leads for TB drug discovery for subsequent optimization and development to TB drug candidates that have the potential to contribute to a universal, shorter, safer and simpler TB drug regimen	Global Health	2019-11	38	5958818	https://www.evotec.com/en	Hamburg		Germany	GLOBAL	Tuberculosis
INV-002432	Acorda Therapeutics Inc.	to support combination drug-device development efforts for treatment of respiratory distress syndrome in premature infants in the low-resource setting	Gender Equality	2020-03	13	2076855	http://www.acorda.com	Ardsley	New York	United States	GLOBAL	Maternal, Newborn, Child Nutrition and Health
INV-002440	University of Wisconsin	to establish the data governance, infrastructure, and research agenda for the updated Wisconsin Administrative Data Core, and develop a roadmap for other states to follow	U.S. Program	2019-11	30	497450	http://www.wisc.edu/	Madison	Wisconsin	United States	AMERICA	U.S. Economic Mobility & Opportunity
INV-002443	STEMCELL Technologies Canada, Inc	to develop optimized methods for the generation of antibody producing B-cells from stem cells to be used to protect against infectious diseases in the developing world	Global Health	2019-08	52	3291992	https://www.stemcell.com/	Vancouver	British Columbia	Canada	AFRICA|AMERICA|ASIA|GLOBAL	Create Novel Technology Platform Capabilities
INV-002447	Network of Ethiopian Women's Association (NEWA)	to support a gender equality agenda led by the government of Ethiopia and contribute to an evidence-based and participatory national gender roadmap process	Global Development	2019-11	24	695767	https://www.facebook.com/newaeth/	Addis Ababa	Addis Ababa	Ethiopia	AFRICA	Global Health and Development Public Awareness and Analysis
INV-002452	Association of Community College Trustees	to develop a rural community college policy agenda	Global Policy and Advocacy	2019-08	19	250181	http://www.acct.org/	Washington	District of Columbia	United States	AMERICA	Public Awareness and Analysis
INV-002453	University of Michigan	to provide insight into the demographics and pathways of Gates Millennium Scholarship scholars and finalists to the broader education research community	U.S. Program	2019-12	48	334989	http://www.umich.edu	Ann Arbor	Michigan	United States	AMERICA	Research and Learning Opportunities
INV-002454	University of California San Francisco	to assess the impact of biannual single dose azithromycin to prevent all-cause mortality across different age groups of children living in high under five mortality settings in Niger	Global Development	2019-12	73	22744213	http://www.ucsf.edu	San Francisco	California	United States	AFRICA	Vaccine Delivery
INV-002457	Development Initiatives Poverty Research Ltd	to increase the quality, availability, accessibility and use of data and evidence to better target key resources to improve the lives of the poorest and most vulnerable people	Global Policy and Advocacy	2019-11	40	1575000	http://www.devinit.org/	Bristol		United Kingdom	GLOBAL	Global Health and Development Public Awareness and Analysis
INV-002458	Hospital for Sick Children	to generate evidence using on how childhood stunting reduction can be accelerated in high burden countries using mixed methods, and to disseminate findings to inform global best practices and national level decision-making	Global Development|Global Growth & Opportunity	2019-08	64	1202992	http://www.sickkids.ca	Toronto	Ontario	Canada	AFRICA|GLOBAL	Global Health and Development Public Awareness and Analysis|Nutrition
INV-002462	Danish Medicines Agency	to provide technical support to the Ethiopia Food and Drugs Authority to address specific gaps identified in their IDPs for the benefit of Ethiopian people and for the benefit of countries to which they export medical products	Global Health	2019-10	60	600000	https://laegemiddelstyrelsen.dk	Copenhagen S		Denmark	AFRICA	Development of Solutions to Improve Global Health
INV-002464	CARE	to support Learning Tours and related advocacy in order to help build support for U.S. foreign assistance	Global Policy and Advocacy	2019-10	48	6299939	http://careinternational.org/
INV-002465	International Bank for Reconstruction and Development	to support development agencies working in health, joining forces to shape a next generation of development assistance for health that is better aligned with country priorities	Global Policy and Advocacy	2020-06	26	2457839	http://www.worldbank.org	Washington	District of Columbia	United States	GLOBAL	Global Health and Development Public Awareness and Analysis
INV-002469	VillageReach	to design supply chain and tech-enabled approaches to primary health care delivery	Global Development	2021-05	56	14173503	http://www.villagereach.org	Seattle	Washington	United States	AFRICA|GLOBAL	Vaccine Delivery
INV-002471	Equity in Education Coalition	to support the Decolonizing Education Through Anti-Racism and Equity conference hosted by the Equity in Education Coalition	U.S. Program	2019-07	4	20000	https://eec-wa.org/	Seattle	Washington	United States	AMERICA	Washington State Education and Human Service Needs
INV-002474	Leiden University Medical Center	to contribute to the delivery of a new drug candidate to treat TB	Global Health	2019-09	15	128922	https://www.universiteitleiden.nl/en/medicine-lumc	Leiden	Zuid-Holland	Netherlands	GLOBAL	Tuberculosis
INV-002475	University of Washington Foundation	to establish a strategic planning grant for the HIV Frontiers Cure Core aimed at clinically testing interventions that might reduce the size, and to discover novel interventions to induce durable, antiretroviral-free remission of HIV	Global Health	2019-11	12	155531	http://www.washington.edu/foundation/	Seattle	Washington	United States	GLOBAL	Create Novel Technology Platform Capabilities
INV-002479	National Conference on Citizenship	to support successful execution of Census 2020 Get out the Count efforts	Global Policy and Advocacy	2019-09	27	914815	https://ncoc.org/	Washington	District of Columbia	United States	AMERICA	Public Awareness and Analysis
INV-002483	University of California San Francisco	to evaluate the penetration of TB drugs at the site of infection and inform improved translational approaches	Global Health	2019-10	65	4083567	http://www.ucsf.edu	San Francisco	California	United States	GLOBAL	Tuberculosis
INV-002491	Women's Congressional Policy Institute	to support a Global Maternal Mortality briefing	Global Policy and Advocacy	2019-07	18	50000	http://www.womenspolicy.org	Washington	District of Columbia	United States	AMERICA	Public Awareness and Analysis
INV-002494	Global Integrity	to produce problem-focused service delivery-related sector mappings that identify and examine potential points for policymakers to intervene and achieve discernible progress in accountability, fiscal governance, and anti-corruption	Global Policy and Advocacy	2019-10	38	665043	https://www.globalintegrity.org	Washington	District of Columbia	United States	GLOBAL	Global Health and Development Public Awareness and Analysis
INV-002496	International Bank for Reconstruction and Development	to support further work on equitable DRM through the Innovations in Tax Compliance program within the World Bank Global Tax Team, focusing on the interaction between Enforcement, Facilitation, and Trust (EFT)	Global Policy and Advocacy	2019-10	35	1093289	http://www.worldbank.org	Washington	District of Columbia	United States	AFRICA|ASIA|EUROPE|GLOBAL	Global Health and Development Public Awareness and Analysis
INV-002501	Seattle Foundation	to support family homelessness solutions	U.S. Program	2019-11	12	100000	https://www.seattlefoundation.org/	Seattle	Washington	United States	AMERICA	Family Homelessness
INV-002504	Center for Rural Strategies Inc.	to provide start-up funding for the creation of a digital media platform to expand reporting in and about rural America	Global Policy and Advocacy	2019-08	12	249944	http://www.ruralstrategies.org	Whitesburg	Kentucky	United States	AMERICA	Public Awareness and Analysis
INV-002510	The Geneva Learning Foundation	to develop a business plan to support sustainable growth in immunization field and to conduct WHO immunization Scholar courses	Global Development	2020-10	28	1499886		Genève		Switzerland	GLOBAL	Delivery of Solutions to Improve Global Health
INV-002511	Emory University	to explore new, low cost capabilities for the durable suppression HIV in developing countries	Global Health	2019-11	33	1500000	http://www.emory.edu	Atlanta	Georgia	United States	GLOBAL	Create Novel Technology Platform Capabilities
INV-002514	Highline Public Schools	to provide continued funding for the Graduates of Learning and Engagement Academy, a partnership between the King County Housing Authority and Highline Public Schools to improve kindergarten readiness	U.S. Program	2019-10	45	139996	http://www.highlineschools.org/highline	Burien	Washington	United States	AMERICA	Family Homelessness
INV-002518	ROOTS Young Adult Shelter	to provide general operating support	Executive	2019-06	1	1000	http://www.rootsinfo.org/	Seattle	Washington	United States	AMERICA	Community Engagement Grantmaking
INV-002519	Asian Counseling and Referral Service	to provide general operating support	Executive	2019-06	1	1000	http://www.acrs.org	Seattle	Washington	United States	AMERICA	Community Engagement Grantmaking
INV-002521	Boys & Girls Clubs of King County	to provide general operating support	Executive	2019-06	1	2000	http://www.positiveplace.org	Seattle	Washington	United States	AMERICA	Community Engagement Grantmaking
INV-002524	Johns Hopkins University	to evaluate the effect of rice bran on micronutrient bioavailability in women of child-bearing age	Gender Equality	2019-11	21	500237	http://www.jhu.edu/	Baltimore	Maryland	United States	ASIA	Maternal, Newborn, Child Nutrition and Health
INV-002525	Weizmann Institute of Science	to identify signatures of a compromised anti-microbial peptide barrier signature in the guts of children with growth stunting and environmental enteric dysfunction	Gender Equality	2019-09	44	807122	https://www.weizmann.ac.il/pages/	Rehovot		Israel	AFRICA|ASIA	Maternal, Newborn, Child Nutrition and Health
INV-002527	Community Foundation of the Ozarks	to support the &#34
INV-002531	American Association of Community Colleges	to provide for general operating support	U.S. Program	2019-07	6	20000	http://www.aacc.nche.edu	Washington	District of Columbia	United States	AMERICA	Postsecondary Education
INV-002539	Massachusetts Institute of Technology	to test how to develop constructive citizen-government feedback channels by utilizing technology.	Global Policy and Advocacy	2019-11	37	1500000	http://www.mit.edu	Cambridge	Massachusetts	United States	AFRICA|GLOBAL	Global Health and Development Public Awareness and Analysis
INV-002546	London School of Hygiene and Tropical Medicine	to analyze the data from the Every Newborn–Birth Indicators Research Tracking in Hospitals (EN-BIRTH) study to answer questions related to intrapartum care service delivery	Gender Equality	2019-11	15	151387	http://www.lshtm.ac.uk/	London		United Kingdom	AFRICA|ASIA|GLOBAL	Maternal, Neonatal and Child Health
INV-002548	Harvard University	to ensure quality and timely data collection and analysis of interventions and evaluation of social safety net program digitization in Bangladesh	Global Growth & Opportunity	2019-09	23	100000	http://www.harvard.edu	Cambridge	Massachusetts	United States	ASIA	Inclusive Financial Systems
INV-002551	University of North Carolina at Chapel Hill	to develop a research innovation agenda that will systematically examine practices, programming, and policies that ensure equitable learning opportunities	U.S. Program	2019-09	21	150000	http://www.unc.edu	Chapel Hill	North Carolina	United States	AMERICA	Early Learning
INV-002552	Family Works	to provide general operating support	Executive	2019-06	1	1000	https://www.familyworksseattle.org/	Seattle	Washington	United States	AMERICA	Community Engagement Grantmaking
INV-002554	Pivot Learning Partners	to support equitable access to high quality instructional resources	U.S. Program	2019-10	39	1968500	http://www.pivotlearningpartners.org/	Oakland	California	United States	AMERICA	K-12 Education
INV-002558	Public School Forum of North Carolina, Inc.	to support research and analysis of key education policy issues in North Carolina	Global Policy and Advocacy	2019-08	5	10000	http://www.ncforum.org	Raleigh	North Carolina	United States	AMERICA	Public Awareness and Analysis
INV-002559	University of Vermont	to identify the optimal trial design and set a baseline for a clinical/implementation trial for delivery of existing formulation of surfactant for newborns with respiratory distress syndrome (RDS) in low- and middle-income countries	Gender Equality	2019-11	16	619269	http://www.uvm.edu/	Burlington	Vermont	United States	GLOBAL	Maternal, Neonatal and Child Health|Maternal, Newborn, Child Nutrition and Health
INV-002562	Swiss Tropical & Public Health Institute	to model the performance characteristics of future medical interventions targeting malaria	Global Health	2020-11	49	1493093	https://www.swisstph.ch/en/	Allschwil		Switzerland	AFRICA	Malaria
INV-002563	University of Dundee	to contribute to building a universal, shorter, safer and simpler TB drug regimen by delivering new hits and leads for TB drug discovery	Global Health	2019-11	42	2979006	http://www.dundee.ac.uk	Dundee		United Kingdom	GLOBAL	Tuberculosis
INV-002570	Percept Actuaries and Consultants	to scale known impactful interventions and test innovative ones to develop a scalable, technology enabled, low cost community-oriented primary care model	Global Development|Global Health	2019-10	56	1296117	https://percept.co.za	Cape Town		South Africa	AFRICA	Delivery of Solutions to Improve Global Health|HIV|Tuberculosis
INV-002572	Owlstone Medical Ltd	to decipher odors signatures of TB and HIV to develop diagnostics at an affordable price for individuals impacted by diseases disproportionately in LMICs	Global Health	2024-03	29	1544945	http://www.owlstonemedical.com/	Cambridge		United Kingdom	GLOBAL	Create Novel Technology Platform Capabilities
INV-002576	Bank Street College of Education	to understand the factors that contribute to or inhibit the sustainable of high-quality teacher preparation programs	U.S. Program	2020-04	14	266500	http://www.bankstreet.edu/	New York	New York	United States	AMERICA	K-12 Education
INV-002578	Princeton University	to support data collection efforts from a cohort of racially diverse young adults, with a focus on non-marital births, immigrants and low-income families	U.S. Program	2019-11	56	825000	http://www.princeton.edu/trustees/	Princeton	New Jersey	United States	AMERICA	Research and Learning Opportunities|U.S. Economic Mobility & Opportunity
INV-002581	The Chronicle of Higher Education Inc	to advance reporting and stakeholder engagement on the role of education after high school in promoting economic and social mobility	Global Policy and Advocacy	2019-09	12	149994	http://chronicle.com	Washington	District of Columbia	United States	AMERICA	Public Awareness and Analysis
INV-002588	Collaborative for Academic, Social and Emotional Learning - CASEL	to create the conditions that support high quality social and emotional learning implementation in schools and systems	U.S. Program	2019-11	31	3000000	https://casel.org/	Chicago	Illinois	United States	AMERICA	K-12 Education
INV-002591	Transforming Education, Inc	to build the capabilities and service offerings of Transforming Education in supporting schools and systems implement social and emotional learning	U.S. Program	2019-11	14	449706	https://www.transformingeducation.org/	Boston	Massachusetts	United States	AMERICA	K-12 Education
INV-002592	The Aspen Institute Inc	to develop an action guide for school leaders around the use of culture and climate surveys as well as other measures of student engagement	U.S. Program	2019-10	20	452941	http://www.aspeninstitute.org/	Washington	District of Columbia	United States	AMERICA	K-12 Education
INV-002593	Tides Center	to support &#34
INV-002595	University of Virginia	to support a pilot trial of lactating women at the site of the current ELICIT trial in Haydom.	Gender Equality	2019-11	38	339180	https://sponsoredprograms.virginia.edu/	Charlottesville	Virginia	United States	AFRICA	Maternal, Newborn, Child Nutrition and Health
INV-002598	Results for Development Institute, Inc.	to build the capacity of Quantitative and Market Shaping Directorate (QMSD) of the Ethiopia Pharmaceutical Agency (EPSA) to improve availability of essential commodities and medicines	Global Development	2019-09	64	2678335	http://www.r4d.org/	Washington	District of Columbia	United States	AFRICA	Global Health and Development Public Awareness and Analysis
INV-002601	International Centre for Diarrhoeal Disease Research, Bangladesh	to support the development of a protocol to evaluate the safety and immunogenicity of two novel oral polio type 2 vaccine candidates	Global Development	2019-07	5	50000	http://www.icddrb.org	Dhaka		Bangladesh	GLOBAL	Polio
INV-002604	MERQ Consultancy, PLC	The project will provide evidence base on existing ability to pay and willingness to pay of beneficiaries across Ethiopia for informed CBHI roll out.	Global Development	2020-01	8	2731769	http://merqconsultancy.org/	Addis Ababa		Ethiopia	AFRICA	Global Health and Development Public Awareness and Analysis
INV-002605	Georgetown University	to support a health delivery model that brings a systematic approach to better utilize resources that are available to accelerate outcomes in the fight against HIV and TB/HIV	Global Health	2020-07	47	7773050	http://www.georgetown.edu/	Washington	District of Columbia	United States	AFRICA|GLOBAL	HIV
INV-002606	Georgetown University	to operationalize a sustainable district-level system that deploys new and existing prevention technologies to accelerate the decline in HIV incidence in Blantyre, Malawi	Global Health	2020-04	60	19711918	http://www.georgetown.edu/	Washington	District of Columbia	United States	AFRICA	HIV
INV-002607	Centre for Global Health Research, Inc.	to update and improve our understanding of the estimated burden of malaria mortality in adults	Global Health	2019-07	6	499426	http://www.cghr.org/	Toronto	Ontario	Canada	GLOBAL	Malaria
INV-002610	International AIDS Society (IAS)	to provide operational guidance for delivery of differentiated services to people living with HIV in sub-Saharan Africa according to their needs	Global Health	2019-10	38	2819480	http://www.iasociety.org/	Geneva		Switzerland	AFRICA|GLOBAL	HIV
INV-002613	Fred Hutchinson Cancer Center	to explore new, low cost capabilities for the in vivo functional cure of sickle cell and/or durable suppression HIV in developing countries	Global Health	2019-10	49	2186650		Seattle	Washington	United States	GLOBAL	Create Novel Technology Platform Capabilities
INV-002617	Administrative Staff College of India	to provide technical assistance to the government of Andhra Pradesh for scaling Fecal Sludge Management solutions in urban areas with focus on urban poor	Global Growth & Opportunity	2019-11	46	4996063	http://www.asci.org.in/	Hyderabad	Andhra Pradesh	India	ASIA	Water, Sanitation and Hygiene
INV-002619	Office of the Governor, North Carolina	to provide support to communications and data supports for improving student outcomes in North Carolina	Global Policy and Advocacy	2019-09	30	200000	https://governor.nc.gov/	Raleigh	North Carolina	United States	AMERICA	Public Awareness and Analysis
INV-002621	University of Oxford	to contribute to our understanding of when infants across global geographies and epidemiological contexts become susceptible to measles and rubella due to loss of protective maternal antibodies	Global Health	2019-09	52	600000	http://www.ox.ac.uk	Oxford	Oxfordshire	United Kingdom	GLOBAL	Vaccine Development
INV-002630	Camber Collective LLC	to develop a robust, quantitative landscape of campaign-based delivery channels	Global Development	2019-07	10	805738	http://www.cambercollective.com	Seattle	Washington	United States	AFRICA|ASIA|GLOBAL	Vaccine Delivery
INV-002631	Edward M. Kennedy Institute for the United States Senate	to provide for general operating support	U.S. Program	2019-07	24	500000	http://www.emkinstitute.org	Boston	Massachusetts	United States	AMERICA	K-12 Education
INV-002634	International AIDS Society (IAS)	to plan, host, and convene a conference focused on the latest biomedical, behavioral and structural HIV prevention evidence	Global Health	2019-10	18	749964	http://www.iasociety.org/	Geneva		Switzerland	GLOBAL	HIV
INV-002635	Wistar Institute of Anatomy & Biology	To use these Rubella strain to prepare Master and Working virus seeds which will be used to produce GMP vaccine lots for MR.	Global Health	2019-11	134	1026957	http://www.wistar.org	Philadelphia	Pennsylvania	United States	GLOBAL	Vaccine Development
INV-002638	Chennai Mathematical Institute	to measure and diagnose the impact of government payment delays on firms and to initiate dialogue on reform actions that need to be taken to improve the efficiency of the government payment process and its outcomes	Global Policy and Advocacy	2019-11	50	698405	https://www.cmi.ac.in/	Chennai	Tamil Nadu	India	ASIA	Global Health and Development Public Awareness and Analysis
INV-002640	Ethiopian Economics Association	to develop new analysis and economic and fiscal policy recommendations to contribute to the Growth and Transformation Plan III and provide on-demand policy relevant research	Global Development|Global Policy and Advocacy	2019-10	35	796240	https://www.eeaecon.org/	Addis Ababa	Addis Ababa	Ethiopia	AFRICA	Global Health and Development Public Awareness and Analysis
INV-002642	Precise Consult International	To develop a new Development Policy Innovation Initiative which creates a platform to bring together different actors within the economic, fiscal and private sector reform agenda space to improve policy development and implementation.	Global Development	2019-11	17	491313	http://preciseethiopia.com/	Addis Ababa		Ethiopia	AFRICA	Global Health and Development Public Awareness and Analysis
INV-002643	AMREF Health Africa	to support the revitalization of Ethiopia's Primary Health Care system (the Health Extension Platform) and strengthen HEP's interface with facilities across the PHC level to strengthen service delivery for improved primary health outcomes	Gender Equality|Global Development	2022-03	60	12875000	http://www.amref.org	Nairobi		Kenya	AFRICA	Family Planning|Global Health and Development Public Awareness and Analysis|Maternal, Newborn, Child Nutrition and Health
INV-002645	African Union Development Agency - New Partnership for Africa’s Development	to enhance awareness, strengthen regulatory bodies and build regulatory research capacity relating to genetically based vector control technologies to ensure adequate capabilities to manage their deployment across the African Union	Global Health	2020-03	60	5710627	http://www.nepad.org	Gauteng		South Africa	AFRICA	Malaria
INV-002646	GreatSchools.org	to support the College Success Awards	U.S. Program	2019-10	12	400000	http://www.greatschools.net	Oakland	California	United States	AMERICA	Postsecondary Education
INV-002647	National Student Clearinghouse Research Center	to increase the utility of postsecondary outcomes data for high schools and college access organizations	U.S. Program	2019-11	55	3381946	http://www.studentclearinghouse.org/	Herndon	Virginia	United States	AMERICA	Postsecondary Education
INV-002648	Southeast Asia Resource Action Center	to provide general operating support	Global Policy and Advocacy	2019-07	11	200000	http://www.searac.org	Washington	District of Columbia	United States	AMERICA	Public Awareness and Analysis
INV-002649	NAACP Legal Defense and Educational Fund Inc.	to provide general operating support	Global Policy and Advocacy	2019-07	11	300000	https://www.naacpldf.org/	New York	New York	United States	AMERICA	Public Awareness and Analysis
INV-002650	Mexican American Legal Defense and Educational Fund	to provide for general operating support	Global Policy and Advocacy	2019-08	12	225000	https://www.maldef.org/	Los Angeles	California	United States	AMERICA	Public Awareness and Analysis
INV-002651	National Coalition on Black Civic Participation, Inc.	to provide for general operating support	Global Policy and Advocacy	2019-08	12	200000	https://www.ncbcp.org/	Washington	District of Columbia	United States	AMERICA	Public Awareness and Analysis
INV-002652	Educate Texas	to provide for general operating support	U.S. Program	2019-08	4	15000	http://www.edtx.org/	Dallas	Texas	United States	AMERICA	Research and Learning Opportunities
INV-002657	Imperial College London	to design and test population replacement integral gene drives in containment	Global Health	2020-06	43	4597271	http://www.imperial.ac.uk	London		United Kingdom	AFRICA	Malaria
INV-002658	North Carolina Community College System	to promote greater capacity for data collection and analysis within NC's community colleges	U.S. Program	2019-09	37	110000	http://www.nccommunitycolleges.edu/	Raleigh	North Carolina	United States	AMERICA	Postsecondary Education
INV-002663	Maisha Meds, Inc.	to test a novel digital reimbursement platform to distribute subsidies for high-impact health products at the point of care, in partnership with global health funders and pharmaceutical manufacturers	Global Health	2019-11	24	1251309	http://maishameds.org/	San Francisco	California	United States	AFRICA	Malaria
INV-002664	New Venture Fund	to support the Government of Ethiopia to improve gender equality in policy and programming through the development of a gender transformative leadership program and to contribute to the national gender roadmap process.	Executive|Global Development	2019-12	49	954736	http://www.newventurefund.org	Washington	District of Columbia	United States	AFRICA	Community Engagement Grantmaking|Global Health and Development Public Awareness and Analysis
INV-002665	Harvard University	to collect survey data on scheduling unpredictability and instability from 25,000 low-income, hourly workers in the United States.	U.S. Program	2019-09	39	601112	http://www.harvard.edu	Cambridge	Massachusetts	United States	AMERICA	U.S. Economic Mobility & Opportunity
INV-002667	Johns Hopkins University Bloomberg School of Public Health	to model the global epidemiology and transmission patterns of cholera	Global Health	2019-09	40	1892000	http://www.jhsph.edu	Baltimore	Maryland	United States	AFRICA|AMERICA|ASIA	Enterics, Diagnostics, Genomics & Epidemiology
INV-002670	American Association of State Colleges and Universities	to provide for general operating support	U.S. Program	2019-07	6	20000	http://www.aascu.org/	Washington	District of Columbia	United States	AMERICA	Postsecondary Education
INV-002671	American Indian Higher Education Consortium	to provide for general operating support	U.S. Program	2019-07	7	20000	http://www.aihec.org/	Alexandria	Virginia	United States	AMERICA	Postsecondary Education
INV-002672	Association of Public and Land-Grant Universities	to provide for general operating support	U.S. Program	2019-07	7	20000	http://www.aplu.org	Washington	District of Columbia	United States	AMERICA	Postsecondary Education
INV-002673	Achieving the Dream, Inc.	to provide for general operating support	U.S. Program	2019-07	6	20000	http://www.achievingthedream.org	Silver Spring	Maryland	United States	AMERICA	Postsecondary Education
INV-002675	Complete College America Inc.	to provide for general operating support	U.S. Program	2019-07	6	20000	http://www.completecollege.org/	Indianapolis	Indiana	United States	AMERICA	Postsecondary Education
INV-002676	E3 Alliance	to provide for general operating support	U.S. Program	2019-07	6	20000	http://www.e3alliance.org/	Austin	Texas	United States	AMERICA	Postsecondary Education
INV-002678	Educate Texas	to provide for general operating support	U.S. Program	2019-07	6	20000	http://www.edtx.org/	Dallas	Texas	United States	AMERICA	Postsecondary Education
INV-002679	Excelencia in Education	to provide for general operating support	U.S. Program	2019-07	6	20000	http://www.edexcelencia.org	Washington	District of Columbia	United States	AMERICA	Postsecondary Education
INV-002680	Inland Empire Economic Partnership Foundation	to provide for general operating support	U.S. Program	2019-07	6	20000	http://ieep.com/	Rancho Cucamonga	California	United States	AMERICA	Postsecondary Education
INV-002681	John N. Gardner Institute for Excellence in Undergraduate Education	to provide for general operating support	U.S. Program	2019-07	6	20000	http://www.jngi.org/	Brevard	North Carolina	United States	AMERICA	Postsecondary Education
INV-002682	MDRC	to provide for general operating support	U.S. Program	2019-07	7	20000	http://www.mdrc.org	New York	New York	United States	AMERICA	Postsecondary Education
INV-002683	Northwest Commission on Colleges and Universities	to provide for general operating support	U.S. Program	2019-07	6	20000	https://www.nwccu.org/	Redmond	Washington	United States	AMERICA	Postsecondary Education
INV-002684	United Negro College Fund, Inc.	to provide for general operating support	U.S. Program	2019-07	6	20000	http://www.uncf.org	Washington	District of Columbia	United States	AMERICA	Postsecondary Education
INV-002685	University System of Georgia Foundation, Inc.	to provide general operating support	U.S. Program	2019-07	6	20000	http://www.usgfoundation.org	Atlanta	Georgia	United States	AMERICA	Postsecondary Education
INV-002688	DC Public Education Fund	to support the study of equitable resource distribution in DC Public Schools	Global Policy and Advocacy	2019-08	5	75000	http://www.dcedfund.org	Washington	District of Columbia	United States	AMERICA	Public Awareness and Analysis
INV-002689	Centre for Science and Environment	to provide data in support of improved urban sanitation planning and improved global WSH monitoring	Global Growth & Opportunity	2019-11	42	347680	http://www.cseindia.org	New Delhi	Delhi	India	AFRICA|ASIA	Water, Sanitation and Hygiene
INV-002690	World Health Organization	to reduce cholera's disease burden in both epidemic and endemic settings through use of evidence-based practices, increased stakeholder collaboration and an execution plan linked to the Ending Cholera - Global Roadmap to 2030	Global Health	2021-02	16	1078614	http://www.who.int	Geneva		Switzerland	GLOBAL	Enterics, Diagnostics, Genomics & Epidemiology
INV-002691	International Vaccine Institute	to ensure internationally recognized critical standards and reagents are available to manufacturers (& developers) of low-cost oral cholera vaccine for GAVI markets	Global Health	2019-10	59	1429819	http://www.ivi.int	Seoul		Korea, Republic of	GLOBAL	Enterics, Diagnostics, Genomics & Epidemiology
INV-002694	Sabin Vaccine Institute	to convene a high-level, cross-sectoral group to discuss Vaccine Acceptance	Global Development	2019-08	12	641879	http://www.sabin.org	Washington	District of Columbia	United States	GLOBAL	Delivery of Solutions to Improve Global Health
INV-002696	National Student Clearinghouse Research Center	to offer a data collective for postsecondary education initiatives and institutions to enable their transparency and improvement efforts	U.S. Program	2020-06	30	6819847	http://www.studentclearinghouse.org/	Herndon	Virginia	United States	AMERICA	Postsecondary Education
INV-002697	The University of Southampton	to provide critical spatial data and population estimates to support polio surveillance and eradication	Global Development	2019-10	58	760348	https://www.southampton.ac.uk/	Southampton	Hampshire	United Kingdom	AFRICA	Polio
INV-002703	The General Hospital Corporation d/b/a Massachusetts General Hospital	to discover circulating markers to determine the size of the HIV reservoir in the body, to clinically test interventions that might reduce the size, and to discover novel interventions to induce durable, antiretroviral-free remission of HIV	Global Health	2019-11	59	10000000	http://www.massgeneral.org/	Boston	Massachusetts	United States	GLOBAL	Create Novel Technology Platform Capabilities
INV-002704	Oregon Health & Science University	to discover circulating markers to determine the size of the HIV reservoir in the body, to clinically test interventions that might reduce the size, and to discover novel interventions to induce durable, antiretroviral-free remission of HIV	Global Health	2019-11	60	6800000	https://www.ohsu.edu/xd/	Portland	Oregon	United States	GLOBAL	Create Novel Technology Platform Capabilities
INV-002705	Rockefeller University	to discover circulating markers to determine the size of the HIV reservoir in the body, to clinically test interventions that might reduce the size, and to discover novel interventions to induce durable, antiretroviral-free remission of HIV	Global Health	2019-11	60	3025897		New York	New York	United States	GLOBAL	Create Novel Technology Platform Capabilities
INV-002707	Fred Hutchinson Cancer Center	to discover circulating markers to determine the size of the HIV reservoir in the body, to clinically test interventions that might reduce the size, and to discover novel interventions to induce durable, antiretroviral-free remission of HIV	Global Health	2019-12	59	3641490		Seattle	Washington	United States	GLOBAL	Create Novel Technology Platform Capabilities
INV-002709	PATH	to test innovative malaria surveillance tools in Senegal, The Gambia and Zambia	Global Health	2019-07	29	493177	http://www.path.org	Seattle	Washington	United States	AFRICA	Malaria
INV-002712	Johns Hopkins University Bloomberg School of Public Health	to provide technical assistance to a Hib and PCV vaccine impact modeling study that will strengthen vaccine introduction evidence in middle-income countries	Global Development	2019-09	23	190470	http://www.jhsph.edu	Baltimore	Maryland	United States	ASIA|GLOBAL	Vaccine Delivery
INV-002713	Naval Medical Research Center	to support the discovery of new biomarkers predictive of the course of clinical malaria		2019-10	14	191156	http://www.med.navy.mil/sites/nmrc/Pages/index.htm	Silver Spring	Maryland	United States	AMERICA
INV-002714	International Union of Immunological Societies (IUIS)	to support LMIC scientist participation at the 2019 IUIS Beijing Congress	Global Health	2019-08	31	24960	http://www.iuisonline.org/	Vienna		Austria	GLOBAL	Discovery and Translational Sciences
INV-002717	Broad Institute, Inc.	to monitor the circulation of known and novel pathogens, and to provide critical intelligence to guide public health strategies for preventing and controlling epidemics, through the use of pathogen genetic sequences in LMIC	Global Health	2019-12	55	2416047	http://www.broadinstitute.org/	Cambridge	Massachusetts	United States	GLOBAL	Enterics, Diagnostics, Genomics & Epidemiology
INV-002720	Association for Institutional Research	to facilitate continuous improvement and learning of the partner network by including transformation capacity expert organizations to field requests from the network as part of a broader provisioning of solutions and capacities	U.S. Program	2019-11	36	430694	http://www.airweb.org/	Tallahassee	Florida	United States	AMERICA	Postsecondary Education
INV-002725	Centre for Innovation in Regulatory Science Limited	to support regulatory performance metrics to help agencies improve their processes and accelerate access to needed medical products	Global Health	2020-01	35	1090000	http://www.cirsci.org	London		United Kingdom	AFRICA|AMERICA|ASIA|EUROPE	Development of Solutions to Improve Global Health
INV-002728	StopAIDS	to support informed advocacy on the UK's role in global health	Global Policy and Advocacy	2019-09	16	159054	https://stopaids.org.uk/	London		United Kingdom	EUROPE	Global Health and Development Public Awareness and Analysis
INV-002731	Janaagraha Centre for Citizenship and Democracy	to strengthen municipal finance and capacities in India	Global Development|Global Growth & Opportunity|Global Policy and Advocacy	2019-11	53	4951728	http://www.janaagraha.org/	Bangalore	Karnataka	India	ASIA	Global Health and Development Public Awareness and Analysis|Water, Sanitation and Hygiene
INV-002735	World Health Organization	to reduce mortality and morbidity from vaccine preventable diseases through ensuring access to new and existing vaccines and with an enhanced focus on equity	Global Development	2020-10	48	29777000	http://www.who.int	Geneva		Switzerland	GLOBAL	Vaccine Delivery
INV-002736	Clinton Health Access Initiative Inc	To advance data-driven, sub-nationally tailored malaria interventions in high burden Africa & the GMS, along with targeted support to and time-limited transition from previously prioritized elimination geographies	Global Health	2020-08	48	70598262	http://www.clintonhealthaccess.org	Boston	Massachusetts	United States	AFRICA|AMERICA|ASIA	Malaria
INV-002738	BIRAC	to identify new predictive biomarkers for preterm birth to enable treatment and triage to decrease the disease burden.	Gender Equality	2020-09	51	725000	http://birac.nic.in	New Delhi	Delhi	India	GLOBAL	Maternal, Newborn, Child Nutrition and Health
INV-002739	International Bank for Reconstruction and Development	to support the World Bank in providing high-quality policy advice, financing, and technical assistance on human capital to a group of 6 countries in Sub-Saharan Africa and South Asia	Global Development|Global Policy and Advocacy	2019-11	49	7103603	http://www.worldbank.org	Washington	District of Columbia	United States	AFRICA|ASIA	Global Health and Development Public Awareness and Analysis
INV-002740	Massachusetts Institute of Technology	To lower cost and increase feasibility for production of recombinant subunit vaccines.	Global Health	2019-11	46	5478274	http://www.mit.edu	Cambridge	Massachusetts	United States	GLOBAL	Discovery and Translational Sciences|Vaccine Development
INV-002741	African Economic Research Consortium	to support research into human capital formation in seven countries in Africa, facilitate the dissemination of that research to policymakers and the public, and strengthen the capacity of African policy research institutions.	Global Development|Global Policy and Advocacy	2019-11	60	5279809	http://www.aercafrica.org	Nairobi	Nairobi	Kenya	AFRICA|AMERICA|EUROPE	Global Health and Development Public Awareness and Analysis
INV-002742	Macro-Eyes, Inc.	to create an image-based algorithm that automates inventory counting process of family planning commodities for improved inventory management and decreased stock-outs for retail outlets	Gender Equality	2019-09	13	220978	https://macro-eyes.com/	Fall City	Washington	United States	ASIA	Family Planning
INV-002758	Children's Hospital Boston	to perform a toxicology study on a bivalent typhoid/paratyphoid A vaccine as part of the vaccine development pathway	Global Health	2019-10	50	1018415	http://www.childrenshospital.org/	Boston	Massachusetts	United States	GLOBAL	Enterics, Diagnostics, Genomics & Epidemiology
INV-002761	Yazmi USA LLC	to support the multi-sectoral approach to realize Ethiopia's Health Sector Woreda Transformation agenda in the 33 woredas under the Sekota Declaration through data connectivity solutions using satellite technology	Global Development	2019-08	46	3140094	http://www.yazmi.com/#about	Silver Spring	Maryland	United States	AFRICA	Global Health and Development Public Awareness and Analysis
INV-002763	Community Partners	to reduce equity gaps in students' pathways through math, from high school through college	U.S. Program	2019-11	29	749999	http://www.communitypartners.org/	Los Angeles	California	United States	AMERICA	Postsecondary Education
INV-002764	NAACP Empowerment Programs, Inc.	to provide for general operating support	Global Policy and Advocacy	2019-08	12	250000	https://www.naacp.org/	Baltimore	Maryland	United States	AMERICA	Public Awareness and Analysis
INV-002768	Stanford University	to generate safety data on typhoid conjugate vaccine use in endemic settings	Global Health	2019-09	39	85000	http://www.stanford.edu	Redwood City	California	United States	ASIA	Enterics, Diagnostics, Genomics & Epidemiology
INV-002773	National Institute of Allergy and Infectious Diseases	to evaluate an universal influenza vaccine candidate that ultimately would be used in low income countries	Global Health	2019-11	59	2199999	https://www.niaid.nih.gov/	Bethesda	Maryland	United States	GLOBAL	Pneumonia & Pandemic Preparedness
INV-002774	The Fellowship-BMEC, Inc.	to support the Black Male Educator Convening	U.S. Program	2019-09	2	148000	https://1000x2025.org/	Philadelphia	Pennsylvania	United States	AMERICA	K-12 Education
INV-002775	Public Impact, LLC	to support K-12 school systems with human capital strategy	U.S. Program	2019-10	39	735770	https://publicimpact.com/	Carrboro	North Carolina	United States	AMERICA	K-12 Education
INV-002777	Rockefeller University	to fund a study testing the hypothesis that broadly neutralizing antibodies against HIV-1 produced by gene editing can protect against infection	Global Health	2019-08	48	2838049		New York	New York	United States	GLOBAL	Create Novel Technology Platform Capabilities
INV-002780	Education First Consulting LLC	to support a network of experts to envision new approaches to improve the utility and usability of summative assessment of student learning, and a set of local and state agencies in planning how to develop and test new forms of assessment	U.S. Program	2019-11	9	500000	http://www.education-first.com/	Seattle	Washington	United States	AMERICA	K-12 Education
INV-002781	Liverpool School of Tropical Medicine	to determine if sulphadoxine-pyrimethamine (SP) has anti-inflammatory properties and if intermittent preventive treatment (IPTp) with SP results in maternal immune activation and pathogen clearance	Global Health	2019-08	48	544811	https://www.lstmed.ac.uk/	Liverpool		United Kingdom	AFRICA	Malaria
INV-002787	WestEd	to generate formative learning that supports California teacher preparation residencies	U.S. Program	2019-09	14	450000	http://www.WestEd.org	San Francisco	California	United States	AMERICA	K-12 Education
INV-002789	The Small Enterprise Education and Promotion Network	to support SEEP Network events and opportunities to promote and amplify the Foundation's Africa Women's Empowerment Collectives strategy	Gender Equality	2019-10	13	125187	http://www.seepnetwork.org	Arlington	Virginia	United States	AMERICA	Empower Women and Girls
INV-002794	Agri Reseaux International	to document and profile livestock agribusinesses in Africa to increase the flow of investment capital for scaling the delivery of quality inputs and services to rural small-scale producers	Global Growth & Opportunity	2019-11	32	879996	https://www.agrireseauxinternational.com/	Pacé		France	AFRICA	Agricultural Development
INV-002802	Transforming Rural India Foundation	This investment will be used “to provide Technical Assistance to National and select State Missions of National Rural Livelihoods Mission to accelerate their efforts of health, nutrition and agriculture integration with SHGs platform”	Global Development|Global Growth & Opportunity	2019-10	41	3783215	http://www.trif.in	New Delhi	Delhi	India	ASIA	Agricultural Development|Global Health and Development Public Awareness and Analysis
INV-002808	Tanzania Agricultural Development Bank Limited	to enable inclusive private sector dairy development to increase productivity, incomes, nutrition, and women's economic empowerment for small-scale producers in Tanzania	Global Growth & Opportunity	2022-01	51	7000000	https://www.tadb.co.tz	Dar-es-Salaam	Dar es Salaam	Tanzania, United Republic of	AFRICA	Agricultural Development
INV-002809	African Field Epidemiology Network	to strengthen federal and state-level data quality, coordination and use of data for decision making and strengthen human capacity development in Nigeria.	Global Development	2019-11	54	2664899	http://www.afenet.net	Kampala		Uganda	AFRICA	Global Health and Development Public Awareness and Analysis|Vaccine Delivery
INV-002810	CGIAR System Organization	to support livestock research for genetics, gender, and policy in partnership with the CGIAR experts at ILRI	Global Growth & Opportunity	2022-06	30	15000000	http://www.cgiar.org/about-us/our-governance	Montpellier		France	AFRICA	Agricultural Development
INV-002814	Nossal Institute Limited	to finalize and disseminate findings from the comparative nurse mentoring effectiveness study conducted by Nossal Institute in collaboration with program and evaluation partners	Global Development	2019-09	9	68412	http://mspgh.unimelb.edu.au/centres-institutes/nossal-institute-for-global-health	Melbourne		Australia	ASIA	Global Health and Development Public Awareness and Analysis
INV-002817	CARE India Solutions For Sustainable Development	to technically support Government of Bihar in strengthening capacity for supportive supervision and performance review and management of their frontline workers	Global Development	2019-11	29	2007420	http://www.careindia.org/	New Delhi	Uttar Pradesh	India	ASIA	Global Health and Development Public Awareness and Analysis
INV-002822	CARE	The data will be used to track and monitor the quality and progress of Family Planning program. The insights would be disseminated to states and nationally linked with other ongoing efforts to strengthen the public health system.	Gender Equality	2019-11	35	1500000	http://careinternational.org/
INV-002827	International Bank for Reconstruction and Development	To strengthen Priority Results Areas of the India National TB Elimination Strategic Plan 2020-25 through Implementation support and Technical Assistance Trust Fund	Global Health	2020-10	44	3350388	http://www.worldbank.org	Washington	District of Columbia	United States	ASIA	Tuberculosis
INV-002829	Centro Internacional de Mejoramiento de Maiz y Trigo	to develop data driven and spatially explicit recommendations for the rehabilitation of acid soils in smallholder farming systems of East Africa	Global Growth & Opportunity	2020-10	42	5000000	http://www.cimmyt.org	El Batan Texcoco Edo de Mexico		Mexico	AFRICA	Agricultural Development
INV-002830	University of California, Davis	to leverage recent developments in genotyping, advanced phenotyping, and 3-D modeling to develop next generation end-to-end breeding analytics linking quantified product concepts to varietal field performance in a unified framework	Global Growth & Opportunity	2021-10	49	6469755	http://ucdavis.edu	Davis	California	United States	AFRICA	Agricultural Development
INV-002836	Tony Blair Institute for Global Change	to support the installation and governance of a new agriculture coordination hub located in the Office of the Nigerian Vice President, to guide and support the implementation of two pilot programs	Global Growth & Opportunity	2019-11	41	4578222	http://institute.global/	London		United Kingdom	AFRICA	Agricultural Development
INV-002837	Innovative Solutions for Decision Agriculture (iSDA) Ltd.	to combine current science and low-cost field-level agronomic diagnostics with advanced geospatial analytics to achieve increased cost-benefit of agronomic advisory for small-scale farmers in Africa.	Global Growth & Opportunity	2019-11	61	7495965	https://www.isda-africa.com/	Gerrards Cross	Buckinghamshire	United Kingdom	AFRICA	Agricultural Development
INV-002838	EcoHealth Alliance Inc	To support One Health research collaboration and strengthen disease surveillance in Africa.	Global Growth & Opportunity	2020-08	56	1499414	https://www.ecohealthalliance.org/	New York	New York	United States	AFRICA|ASIA	Agricultural Development
INV-002840	International Institute of Tropical Agriculture	to build a more effective plant breeding system that develops superior cultivars for critical African crops (cassava, yam, banana, cowpea, maize and soybean) through a partnership with a leading private-sector seed company.	Global Growth & Opportunity	2020-05	44	1550000	http://www.iita.org/	Ibadan	Oyo	Nigeria	AFRICA	Agricultural Development
INV-002844	World Economic Forum	to support a national policy platform for ag innovation and value chain development	Global Growth & Opportunity	2020-11	43	729765	https://www.weforum.org/	Geneva	Geneva	Switzerland	ASIA	Agricultural Development
INV-002847	African Agricultural Technology Foundation	to address systemic failures in foundation seed availability that limit SME seed companies' ability to reach scale and farmers access to newer, better performing, climate resilient seed developed through global public goods investments	Global Growth & Opportunity	2020-11	56	4866887	http://www.aatf-africa.org/	Nairobi		Kenya	AFRICA	Agricultural Development
INV-002851	African Seed Trade Association (AFSTA)	to partner with seed companies and their national associations to co-design, test, and make recommendations for promotion campaigns that increase farmers awareness of the benefits of replacing their older varieties of crops with newer seed	Global Growth & Opportunity	2020-10	19	223684	https://www.afsta.org/	Nairobi	Nairobi	Kenya	AFRICA	Agricultural Development
INV-002852	Africa Rice Center	to integrate public rice breeding efforts in Africa into a modern, effective variety development system that develops higher-yielding, market-preferred, stress-tolerant varieties, and enables their delivery to African small-scale producers	Global Growth & Opportunity	2019-10	40	4999975		Abidjan		Côte d'Ivoire	AFRICA	Agricultural Development
INV-002855	University of Nottingham	to develop a web-based tool to assess food systems & inform micronutrient intervention strategies under current & future scenarios to guide decision-makers on which approaches are most effective to move MND populations to nutrient adequacy	Global Growth & Opportunity	2019-10	63	7242518	http://www.nottingham.ac.uk/	Nottingham		United Kingdom	AFRICA|ASIA	Agricultural Development|Nutrition
INV-002860	Bangladesh Rice Research Institute	to sustainably increase the rate of genetic gain delivered in smallholder farmers' fields, in the form of nutritious, resilient, and market-preferred varieties, by the Bangladesh Rice Research Institute	Global Growth & Opportunity	2019-11	62	3999920		Gazipur		Bangladesh	ASIA	Agricultural Development
INV-002862	Development Gateway, Inc.	to build and populate data dashboards that support decision-making by government and other stakeholders that benefit African smallholder farmers by promoting periodic replacement of better crop varieties and improving seed system efficiency	Global Growth & Opportunity	2019-10	39	3998859	http://www.developmentgateway.org/	Washington	District of Columbia	United States	AFRICA	Agricultural Development
INV-002865	EdelGive Foundation	to strengthen the philanthropic ecosystem and build platform to engage philanthropists and influencers	Global Policy and Advocacy	2019-09	54	1371905	https://www.edelgive.org/	Mumbai	Maharashtra	India	ASIA	Public Awareness and Analysis
INV-002866	Impact Foundation (India)	to accelerate greater and smarter philanthropy by HNI, UHNI and Billionaire Families within India and those interested in giving to India by providing a comprehensive suite of philanthropy-oriented products and services.	Global Policy and Advocacy	2020-09	35	910000	http://www.dasra.org/	Mumbai	Maharashtra	India	ASIA	Public Awareness and Analysis
INV-002867	GiveIndia	to scale and accelerate retail philanthropy in India which will help to achieve India's growth and development goals	Global Policy and Advocacy	2019-10	36	902072	https://www.giveindia.org/	Bengaluru	Karnataka	India	ASIA	Public Awareness and Analysis
INV-002868	International Institute of Tropical Agriculture	to support implementation and greater impact of agricultural development programs in the Africa region through enhanced aid effectiveness	Global Growth & Opportunity	2019-11	38	6047859	http://www.iita.org/	Ibadan	Oyo	Nigeria	AFRICA	Agricultural Development
INV-002871	Population Services International	to enhance private sector participation in the service of India’s family planning goals	Gender Equality	2020-09	51	4772257	http://www.psi.org	Washington	District of Columbia	United States	ASIA	Family Planning
INV-002872	International Food Policy Research Institute	to test and validate AgDev's hypotheses and metrics with respect to its Inclusive Agricultural Transformation (IAT) strategy, while gaining new insights into household and economy-wide IAT impacts.	Global Growth & Opportunity	2020-07	51	649662	http://www.ifpri.org/	Washington	District of Columbia	United States	AFRICA	Agricultural Development
INV-002875	Plan India	to draft an evidence-informed roadmap for building delivery platforms in India, focusing on school-based delivery, for post-infancy vaccines like Td, MR, HPV, OCV etc. through routine and campaigns, and define the Foundation's role therein	Global Development	2019-10	15	257237	https://www.planindia.org/	New Delhi	Delhi	India	ASIA	Global Health and Development Public Awareness and Analysis
INV-002877	Project Concern International	to design appropriate approach and solutions to engage men and boys in Self Help Group families to achieve mutual decision and behavior change related to Nutrition and Family Planning	Global Development	2019-10	33	1071000	https://www.pciglobal.org/	San Diego	California	United States	ASIA	Global Health and Development Public Awareness and Analysis
INV-002880	Institute for Financial Management and Research	to support government efforts to build the policy making and implementation capacity of public officials in India	Global Development	2019-11	44	1907929	http://ifmr.ac.in/	Chennai	Tamil Nadu	India	ASIA	Global Health and Development Public Awareness and Analysis
INV-002881	CARE	To establish self-sustaining mechanisms of improvement in quality of clinical care in public facilities in Bihar	Gender Equality	2019-10	31	7819784	http://careinternational.org/
INV-002883	Tanager	to expand an integrated model for empowering women and improving nutrition through the poultry value chain in Burkina Faso	Global Growth & Opportunity	2020-07	72	16000000	http://tanagerintl.org	Washington	District of Columbia	United States	AFRICA	Agricultural Development
INV-002885	University of California San Francisco	to improve maternal and newborn health outcomes	Gender Equality	2019-10	46	1498295	http://www.ucsf.edu	San Francisco	California	United States	ASIA	Maternal, Newborn, Child Nutrition and Health
INV-002888	Kaivalya Education Foundation	to prepare an action plan that can be used by Piramal Foundation and its affiliates for transforming public health using the Means, Motive, Opportunities framework	Global Development	2020-11	7	800232	http://www.kefindia.org/	Mumbai	Maharashtra	India	ASIA	Global Health and Development Public Awareness and Analysis
INV-002889	IDFC Foundation	to aid planning and management of service delivery across sectors by drawing the attention of stakeholders to the opportunities for reforming the transversal functions of the state	Global Development	2019-11	24	162889	http://www.idfcfoundation.com	New Delhi		India	ASIA	Global Health and Development Public Awareness and Analysis
INV-002890	Centre for Budget and Governance Accountability	to help CBGA publish times series data on all central and state budgets dis-aggregated by scheme and in select states by district and electoral constituency in an user friendly and machine readable format	Global Development	2019-10	39	1000000	http://www.cbgaindia.org	New Delhi	Delhi	India	ASIA	Global Health and Development Public Awareness and Analysis
INV-002892	Centre for Catalyzing Change	to create an enabling environment for the trained NPMs to function with the required autonomy as providers of high-quality respectful maternity care	Gender Equality	2019-10	66	1489049	http://www.c3india.org/	New Delhi	Delhi	India	ASIA	Maternal, Newborn, Child Nutrition and Health
INV-002893	Sambodhi Research & Communications	to generate knowledge of what policy advocacy strategy works under what contexts, and to help develop knowledge of how best to plan future advocacy grants to maximize influence and impacts	Global Development	2019-10	23	446210	http://www.sambodhi.co.in	Noida	Uttar Pradesh	India	ASIA	Global Health and Development Public Awareness and Analysis
INV-002899	Dasra	to build and empower a strong national coalition of young people that engages with key stakeholders on sexual and reproductive health issues for young people with focus on quality of life	Gender Equality	2021-03	48	1654874	http://www.dasra.org	Houston	Texas	United States	ASIA	Family Planning
INV-002900	Project Concern International	This investment will be used “to build capabilities of Uttar Pradesh State Rural Livelihoods Mission to scale up social mobilization with quality institution building and integration of health and nutrition with SHG platform”	Global Development	2019-11	54	4118532	https://www.pciglobal.org/	San Diego	California	United States	ASIA	Global Health and Development Public Awareness and Analysis
INV-002901	PRADAN	&#34
INV-002907	ECOWAS Commission	to support ECOWAS to develop and implement its Human Capital Development Protocol for the West Africa region	Gender Equality|Global Development|Global Growth & Opportunity	2019-11	56	3992000	https://www.ecowas.int/	Abuja		Nigeria	AFRICA	Family Planning|Global Health and Development Public Awareness and Analysis|Nutrition
INV-002911	Tony Blair Institute for Global Change	to support the design/re-activation of a platform for strategic coordination between the FMoH and its MDAs towards a holistic approach to Institutional Capacity Strengthening for universal health coverage for all Nigerians	Global Development	2019-11	19	880516	http://institute.global/	London		United Kingdom	AFRICA	Global Health and Development Public Awareness and Analysis
INV-002912	Charity Projects	to provide for general operating support	Global Policy and Advocacy	2019-11	35	1900000	http://www.comicrelief.com	London		United Kingdom	GLOBAL	Global Health and Development Public Awareness and Analysis
INV-002916	The Scripps Research Institute	to provide electron microscopy services to guide the design and evaluation of HIV vaccine candidates	Global Health	2020-06	60	4998121	http://www.scripps.edu	La Jolla	California	United States	GLOBAL	HIV
INV-002917	University of Queensland	to implement, evaluate and refine the Breeding Program Assessment Tool mechanism that provides standardized expert evaluations of key breeding programs that develop improved varieties of crops for smallholder farmers in Africa and S. Asia	Global Growth & Opportunity	2020-03	62	3222476	https://www.uq.edu.au/about/history-of-uq	Brisbane		Australia	AFRICA|AMERICA|ASIA	Agricultural Development
INV-002919	Stellapps Technologies Private Limited	to test a digital platform for the dairy value chain in India to improve economic outcomes and relieve conditions of poverty for smallholder farmers	Global Growth & Opportunity	2019-12	52	6291298		BANGALORE	Karnataka	India	ASIA	Agricultural Development
INV-002920	Technical Advice Connect LTD/GTE	to improve PHC service delivery by improving cohesion, effectiveness, better coordination and tracking of technical assistance to some Nigerian States, as well as strengthening the states’ PHC Management Capacity	Gender Equality|Global Development	2019-11	39	10493033		Abuja	Federal Capital Territory	Nigeria	AFRICA	Family Planning|Global Health and Development Public Awareness and Analysis|Maternal, Newborn, Child Nutrition and Health
INV-002929	Tony Blair Institute for Global Change	to support the design and operation of a multi-sector implementation unit in the Office of the President in Burkina Faso.	Global Development|Global Growth & Opportunity	2019-11	30	3472939	http://institute.global/	London		United Kingdom	AFRICA	Agricultural Development|Global Health and Development Public Awareness and Analysis|Nutrition
INV-002934	International Livestock Research Institute	to build partnerships in animal health and dairy genetic gains, strengthen countries’ implementation of gender-intentional Livestock Master Plans, and advocate for investment in livestock development globally	Global Growth & Opportunity	2019-11	36	16983368	http://ilri.org/	Nairobi		Kenya	AFRICA|GLOBAL	Agricultural Development
INV-002937	Coalition for Global Prosperity	to promote understanding of international development in the United Kingdom	Global Policy and Advocacy	2019-10	36	1217850		London		United Kingdom	EUROPE	Global Health and Development Public Awareness and Analysis
INV-002938	OnionDev Technologies Private Limited	to facilitate the scaling and sustainability of Mobile Vaani - an IVR based health information sharing and dissemination platform - through Jeevika in Bihar	Global Development	2019-09	31	1221744	http://www.gramvaani.org/oniondev/	Gurgaon		India	ASIA	Global Health and Development Public Awareness and Analysis
INV-002939	Guttmacher Institute, Inc.	to generate evidence on improving post-partum family planning	Gender Equality	2019-10	26	500000	http://www.guttmacher.org	New York	New York	United States	ASIA	Family Planning
INV-002945	University of California San Francisco	to evaluate multiply-fortified salt as a means of improving the micronutrient status of non-pregnant women of reproductive age in Haryana, India	Global Growth & Opportunity	2019-09	60	2524757	http://www.ucsf.edu	San Francisco	California	United States	ASIA	Nutrition
INV-002946	Population Council, Inc.	to monitor the quality and progress of Family Planning programs to help improve services/meet needs of women	Gender Equality	2019-11	45	1799000	http://www.popcouncil.org	New York	New York	United States	ASIA	Family Planning|Maternal, Newborn, Child Nutrition and Health
INV-002947	International Center for Research on Women	to inform stronger family planning initiatives in Uttar Pradesh and Bihar	Gender Equality	2020-06	37	999936	http://www.icrw.org	Washington	District of Columbia	United States	ASIA	Family Planning
INV-002949	United States Fund for UNICEF	to assess both the micronutrient status and dietary intake among key population groups in Nigeria and provide a baseline from which to monitor and evaluate current interventions to inform policies and programmes.	Global Development|Global Growth & Opportunity	2019-06	56	7938539	http://www.unicefusa.org	New York	New York	United States	AFRICA|GLOBAL	Global Health and Development Public Awareness and Analysis|Nutrition
INV-002950	Save the Children Federation, Inc.	to strengthen the capacity of the Ethiopian Ministry of Agriculture to integrate nutrition into large-scale agriculture programs	Global Growth & Opportunity	2019-07	66	6042902	http://www.savethechildren.org	Fairfield	Connecticut	United States	AFRICA	Agricultural Development|Nutrition
INV-002951	BBC Media Action	to help us learn deepen our underpinning of processes and user journeys for different sets of women’s empowerment collectives, develop use cases for where digital can help amplify effects bring efficiencies, and close gender gaps for women	Gender Equality	2019-08	40	2034790	http://www.bbc.co.uk/mediaaction/	London		United Kingdom	ASIA	Empower Women and Girls
INV-002955	University of Queensland	to create self-reproducing hybrids of sorghum and cowpea, thereby increasing their yield and allowing developing world farmers to save seed.	Global Growth & Opportunity	2020-03	59	18664540	https://www.uq.edu.au/about/history-of-uq	Brisbane		Australia	AFRICA	Agricultural Development
INV-002957	Stanford University	to support the safe storage of biological specimens collected during the WASH Benefits Bangladesh trial for future analyses which will provide insights to improve health among low-income children globally	Global Growth & Opportunity	2019-08	38	216500	http://www.stanford.edu	Redwood City	California	United States	ASIA	Nutrition
INV-002958	Donald Danforth Plant Science Center	to create new varieties of cassava that are resistant to two of the major diseases currently constraining smallholder cassava production across Sub-Saharan Africa	Global Growth & Opportunity	2019-10	74	6446167	http://www.danforthcenter.org	St Louis	Missouri	United States	AFRICA	Agricultural Development
INV-002959	Food and Agriculture Organization of the United Nations	to enable coordination of key stakeholders to improve the resource environment for livestock development.	Global Growth & Opportunity	2019-11	37	750000	http://www.fao.org/	Rome		Italy	GLOBAL	Agricultural Development
INV-002960	European Commission	This grant will provide additional funding for the National Information Platform for Nutrition in 10 countries to strengthen the quality of multi-sectoral policy dialogue to accelerate reductions in undernutrition.	Global Growth & Opportunity	2020-03	17	500000	http://ec.europa.eu/index_en.htm	Brussels		Belgium	AFRICA	Nutrition
INV-002962	London School of Hygiene and Tropical Medicine	to deliver validated and harmonized food systems methods and metrics, synthesize and facilitate uptake of interdisciplinary agriculture-nutrition-health research to inform policies and programs in agriculture for improved health and nutriti	Global Growth & Opportunity	2019-07	79	2837062	http://www.lshtm.ac.uk/	London		United Kingdom	AFRICA|AMERICA|ASIA|EUROPE	Agricultural Development|Nutrition
INV-002964	AgBiome, Inc.	to validate activity and initiate early product development of beneficial microbes for deployment to smallholder and pre-commercial farmers in sub-Saharan African nations to control sweet potato weevils, a major pest of sweet potatoes	Global Growth & Opportunity	2019-07	42	5390737	http://www.agbiome.com	Research Triangle Park	North Carolina	United States	AFRICA	Agricultural Development
INV-002965	Project Everyone	to ensure the poorest have access to the same opportunities as those in the developed world by providing a 2020 campaign with a longer-term strategy for delivering the Sustainable Development Goals and ensuring commitments are met by 2030	Global Policy and Advocacy	2019-09	25	644000	http://www.project-everyone.org/	London		United Kingdom	GLOBAL	Global Health and Development Public Awareness and Analysis|Research and Learning Opportunities
INV-002966	International Center for Tropical Agriculture	to generate strategic, spatially-explicit information on the nature and scale of climate-induced risks and smallholder vulnerabilities in sub-Saharan Africa and South Asia and to map the potential efficacy of prioritized adaptation options	Global Growth & Opportunity	2019-07	16	1108739	http://www.ciat.cgiar.org/	Cali		Colombia	AFRICA|GLOBAL	Agricultural Development
INV-002967	University of California San Diego	to improve large survey-based data to get sharper insights on how to improve women's access and use to spacing/contraceptives especially for lower parity couples	Gender Equality	2019-11	37	668200	http://www.ucsd.edu/	La Jolla	California	United States	ASIA	Family Planning
INV-002968	CDC Foundation	to design and implement a high quality comprehensive nationally representative micronutrient status household survey in Burkina Faso	Global Growth & Opportunity	2019-07	60	2000000	http://www.cdcfoundation.org	Atlanta	Georgia	United States	AFRICA	Nutrition
INV-002969	Université Félix Houphouët-Boigny	to catalyze sustainable protection and productivity growth of root and tuber crops in West and Central Africa, through improved understanding and coordinated management of viral disease threats	Global Growth & Opportunity	2019-07	57	9200001		Abidjan		Côte d'Ivoire	AFRICA	Agricultural Development
INV-002970	University of Oxford	to develop high yielding rice varieties for smallholder farmers through the introduction of C4 photosynthetic traits	Global Growth & Opportunity	2019-10	62	14999968	http://www.ox.ac.uk	Oxford	Oxfordshire	United Kingdom	AFRICA|ASIA	Agricultural Development
INV-002971	International Potato Center	to develop an effective sweet potato breeding system and a functional early seed generation system, in select African countries, capable of delivering rapid genetic gains for farmers with added benefits for both rural and urban households	Global Growth & Opportunity	2019-09	40	15000000	http://www.cipotato.org	Lima		Peru	AFRICA	Agricultural Development
INV-002972	AGRA	to enhance government decision-making and improve public support to agricultural transformation and livelihoods	Global Growth & Opportunity	2020-04	44	4197276	http://www.agra.org	Nairobi	Nairobi	Kenya	AFRICA	Agricultural Development
INV-002973	ClinGlobal	to develop improved methods for monitoring acaricidal resistance and confirm if an ectoparasiticide is suitable for the African livestock market	Global Growth & Opportunity	2019-07	45	3783100		Black River		Mauritius	AFRICA	Agricultural Development
INV-002974	ClinGlobal	to confirm if an ectoparasiticide is suitable for the African livestock market	Global Growth & Opportunity	2019-07	14	1636344		Black River		Mauritius	AFRICA	Agricultural Development
INV-002975	International Food Policy Research Institute	to promote the development, dissemination, and uptake of new staple crop varieties containing enhanced levels of iron, pro-vitamin A, and zinc as a complementary strategy to address micro-nutrient malnutrition in Africa and South Asia	Global Growth & Opportunity	2019-08	58	12575487	http://www.ifpri.org/	Washington	District of Columbia	United States	AFRICA|ASIA|GLOBAL	Agricultural Development|Nutrition
INV-002976	Centivax Inc	to complete pre-clinical studies of a universal influenza vaccine to protect humans and livestock	Global Health	2019-11	25	994875	https://www.centivax.com	South San Francisco	California	United States	GLOBAL	Pneumonia & Pandemic Preparedness
INV-002977	Karolinska Institutet	To execute a step by step comprehensive program to determine the feasibility of establishing Centers of Excellence in evidence-based care in Maternal, Newborn and Child health and nutrition in Sub-Saharan Africa	Gender Equality|Global Development|Global Growth & Opportunity	2019-10	16	418257	https://ki.se/en/startpage	Stockholm		Sweden	AFRICA	Global Health and Development Public Awareness and Analysis|Maternal, Neonatal and Child Health|Nutrition
INV-002978	Rwanda Agriculture Board	to develop a soil information service for improving soil fertility and land use management by smallholder farmers in Rwanda.	Global Growth & Opportunity	2019-11	54	1975776	https://www.rab.gov.rw	Kigali		Rwanda	AFRICA	Agricultural Development
INV-002979	International Institute of Tropical Agriculture	to develop an effective banana breeding system capable of delivering rapid genetic gains in yield, pest and disease resistance, and eating quality for East and Central African farmers	Global Growth & Opportunity	2019-09	48	12391000	http://www.iita.org/	Ibadan	Oyo	Nigeria	AFRICA|GLOBAL	Agricultural Development
INV-002981	International Bank for Reconstruction and Development	to design support to World Bank India Country office for building state capability through Chief Minister's delivery units (CMDU)	Global Development	2019-11	11	500000	http://www.worldbank.org	Washington	District of Columbia	United States	ASIA	Global Health and Development Public Awareness and Analysis
INV-002982	CGIAR System Organization	to support the implementation of organizational changes to position CGIAR, a major foundation partner, in providing leadership in agricultural research required to transform agriculture and respond to changing climate.	Global Growth & Opportunity	2019-10	25	9905878	http://www.cgiar.org/about-us/our-governance	Montpellier		France	GLOBAL	Agricultural Development
INV-002983	International Bank for Reconstruction and Development	to support the government through World Bank executed Trust Fund, in realizing Government of Indonesia's vision for stunting prevention as articulated in the National Strategy to Accelerate Stunting Prevention (StraNas Stunting)	Global Growth & Opportunity|Global Policy and Advocacy	2019-10	74	3200000	http://www.worldbank.org	Washington	District of Columbia	United States	ASIA	Nutrition|Public Awareness and Analysis|Research and Learning Opportunities
INV-002984	International Bank for Reconstruction and Development	to support the Central and State governments of India to implement flagship programs that contribute to the achievement of Universal Health Coverage, and integrate these into the broader health system	Global Development	2019-09	76	7996348	http://www.worldbank.org	Washington	District of Columbia	United States	ASIA	Global Health and Development Public Awareness and Analysis
INV-002986	BOND	to educate and involve the public in the UK's role in international development	Global Policy and Advocacy	2019-08	28	514639	http://www.bond.org.uk	London		United Kingdom	EUROPE	Global Health and Development Public Awareness and Analysis
INV-002987	University of California San Francisco	to improve maternal and neonatal clinical outcomes by improving the BEmONC and CEmONC skills of frontline workers in facilities throughout the state of Bihar.	Gender Equality	2019-08	37	2744465	http://www.ucsf.edu	San Francisco	California	United States	ASIA	Maternal, Neonatal and Child Health
INV-002988	CSIRO	to assess and advance micronutrient and sodium reduction innovations to support bouillon fortification	Global Growth & Opportunity	2019-09	63	2195267	http://www.csiro.au/	Canberra	Australian Capital Territory	Australia	AFRICA	Nutrition
INV-002990	Global Perspectives Initiative gUG (haftungsbeschränkt)	to increase Germany’s engagement in global development by forming a coalition of respected Germans who are willing to dedicate their time and voice to the importance of Germany’s role in the world and commitment to global development	Gender Equality|Global Development|Global Policy and Advocacy	2019-10	15	540058	http://gp-initiative.org/#global_perspectives_initiative	Berlin	Berlin	Germany	EUROPE	Empower Women and Girls|Global Health and Development Public Awareness and Analysis|Vaccine Delivery
INV-002991	World Resources Institute	to provide for general operating support	Global Development|Global Growth & Opportunity	2019-07	5	1000000	http://www.wri.org	Washington	District of Columbia	United States	GLOBAL	Agricultural Development|Research and Learning Opportunities
INV-002992	Harvard T.H. Chan School of Public Health	to focus on creating an evidence base for precision public policy in India by triangulating various sources of data geo-coded to smaller geographic units	Global Development	2019-10	54	2230593	http://www.hsph.harvard.edu/	Boston	Massachusetts	United States	ASIA	Global Health and Development Public Awareness and Analysis
INV-002993	International Institute of Tropical Agriculture	to scope out a possible innovation platform for agronomy R&D across relevant international agricultural research centers in response to renewed demand for scaling agronomic innovations as a pathway for rural development	Global Growth & Opportunity	2019-07	5	357847	http://www.iita.org/	Ibadan	Oyo	Nigeria	AFRICA	Agricultural Development
INV-002994	Busara Center for Behavioral Economics	to provide a blueprint for the diffusion of behavioral insights capabilities in India	Global Development	2019-07	26	749950	http://www.busaracenter.org	Princeton	New Jersey	United States	ASIA	Global Health and Development Public Awareness and Analysis
INV-002996	Cornell University	to develop and pilot market relevant revised curriculum in three Indian State Agricultural Universities and assist Indian Council for Agricultural Research in future curriculum reform	Global Growth & Opportunity	2019-08	29	399944	http://www.cornell.edu	Ithaca	New York	United States	ASIA	Agricultural Development
INV-002999	Population Foundation of India	to build a conducive environment for young people to have access to information and services for family planning including focus on strengthening counseling and monitoring frameworks.	Gender Equality	2019-11	77	2113165	http://www.populationfoundation.in/	New Delhi	Delhi	India	ASIA	Family Planning
INV-003000	Food and Agriculture Organization of the United Nations	to improve veterinary paraprofessional (VPP) capacity to deliver essential animal health services in key geographies to help reduce animal mortality and increase the productivity of livestock assets for smallholder livestock keepers	Global Growth & Opportunity	2020-11	42	2736080	http://www.fao.org/	Rome		Italy	AFRICA|ASIA	Agricultural Development
INV-003002	Sahel Consulting Agriculture & Nutrition Limited	to enhance the productivity of small holder dairy farmers, particularly amplifying the economic empowerment of women and improving nutrition, by helping to strengthen public-private partnerships	Global Growth & Opportunity	2019-11	66	14999972	http://www.sahelcp.com	Abuja	Federal Capital Territory	Nigeria	AFRICA	Agricultural Development|Nutrition
INV-003003	International Food Policy Research Institute	to provide ex-ante modeling and other data analysis to inform the identification of policies and public investments for driving inclusive agricultural transformation in two countries	Global Growth & Opportunity	2019-11	26	491775	http://www.ifpri.org/	Washington	District of Columbia	United States	AFRICA	Agricultural Development
INV-003006	Tankesmien Agenda	to generate a broader understanding and more informed debate about Norwegian development assistance	Global Policy and Advocacy	2019-09	45	250000	http://www.tankesmienagenda.no/	Oslo		Norway	EUROPE	Global Health and Development Public Awareness and Analysis
INV-003007	The Pirbright Institute	to establish methods for antibody discovery, manipulation and testing in livestock species	Global Growth & Opportunity	2019-11	59	5530900	http://www.pirbright.ac.uk/	Woking	Surrey	United Kingdom	GLOBAL	Agricultural Development
INV-003008	Jhpiego Corporation	to support the Ministry of Health and Family Welfare to scale up the introduction of midwifery in India, with particular focus on UP and Bihar	Gender Equality	2019-11	53	4800000	http://www.jhpiego.org	Baltimore	Maryland	United States	ASIA	Maternal, Newborn, Child Nutrition and Health
INV-003009	Fundación Educación para el Empleo	to provide for general operating support	Global Policy and Advocacy	2019-09	36	150000	http://www.efe.org	Madrid	Madrid	Spain	GLOBAL	Global Health and Development Public Awareness and Analysis
INV-003010	Cordaid	to increase Dutch support for development cooperation and global health	Gender Equality|Global Development|Global Policy and Advocacy	2019-10	25	699867	https://www.cordaid.org/en/	The Hague	Zuid-Holland	Netherlands	GLOBAL	Global Health and Development Public Awareness and Analysis|Maternal, Neonatal and Child Health|Vaccine Delivery
INV-003011	Synergos Institute, Inc	to strengthen the human resource system of the Ethiopian Ministry of Agriculture.	Global Growth & Opportunity	2019-11	50	2478021	http://www.synergos.org	New York	New York	United States	AFRICA	Agricultural Development
INV-003012	Centro Internacional de Mejoramiento de Maiz y Trigo	to improve nutritional outcomes, especially in women and children, by mainstreaming high grain zinc content as a breeding target for wheat, greatly increasing the rate of genetic gain for grain zinc content and grain yield	Global Growth & Opportunity	2019-10	60	4998160	http://www.cimmyt.org	El Batan Texcoco Edo de Mexico		Mexico	AFRICA|ASIA	Agricultural Development
INV-003013	International Livestock Research Institute	to support ILRI in planning for the implementation of strategic, organizational, and operational changes that will strengthen its contribution to the inclusive, sustainable transformation of animal food systems	Global Growth & Opportunity	2019-10	11	1000000	http://ilri.org/	Nairobi		Kenya	AFRICA	Agricultural Development
INV-003014	International Fund for Agricultural Development	to support development of a partnership with the International Fund for Agricultural Development to advance mutual programmatic interests in agricultural development.	Global Growth & Opportunity	2020-02	60	2554918	http://www.ifad.org	Rome		Italy	AFRICA	Agricultural Development
INV-003015	Dvara Research Foundation	to research what will help understand demand and supply side barriers for accelerating usage of relevant financial products by the poor and rural communities in India	Global Growth & Opportunity	2019-07	7	64560	http://foundation.ifmr.co.in	Chennai	Tamil Nadu	India	ASIA	Inclusive Financial Systems
INV-003016	The Institute of Development Studies	to deepen understanding of the factors which lead states to prioritize nutrition and strengthen the Supplementary Nutrition Program under ICDS	Global Development	2019-08	10	97000	http://www.ids.ac.uk/	Brighton		United Kingdom	ASIA	Global Health and Development Public Awareness and Analysis
INV-003017	Leica Geosystems, Inc.	to develop and validate a ground penetrating radar platform capable of pre-harvest assessment of cassava root yield and associated root traits to enhance breeding for better varieties for smallholder farmers of Sub-Saharan Africa	Global Growth & Opportunity	2019-10	43	4083966	https://leica-geosystems.com/en-us	Norcross	Georgia	United States	AFRICA	Agricultural Development
INV-003018	University of Virginia	to get medical expert written information related to health issues in India in local languages	Global Development	2019-10	12	364126	https://sponsoredprograms.virginia.edu/	Charlottesville	Virginia	United States	AMERICA|ASIA	Global Health and Development Public Awareness and Analysis
INV-003020	Fan Milk PLC	to pilot promotion and distribution activities to promote consumption of an affordable, fortified product that meets needs of vulnerable women, showing how corporations can contribute to better nutrition outcomes via a market-based approach	Global Growth & Opportunity	2019-10	18	552900		Ibadan	Oyo	Nigeria	AFRICA	Nutrition
INV-003021	Micronutrient Forum	to fill the current data gap on the prevalence and health impact of micronutrient malnutrition	Gender Equality|Global Growth & Opportunity	2019-08	39	2171771	https://micronutrientforum.org/	Washington	District of Columbia	United States	GLOBAL	Maternal, Neonatal and Child Health|Nutrition
INV-003023	Hystra	to pilot innovative promotion and distribution activities to increase consumption of an affordable, fortified product that meets needs of vulnerable women of reproductive age in India	Global Growth & Opportunity	2019-11	22	752304	http://www.hystra.com	Paris		France	ASIA	Nutrition
INV-003024	PULA Advisors Ag	to improve adoption of agriculture insurance through bundling with farm inputs, and using innovative distribution platforms and partnerships to drive uptake and impact on smallholder farmers	Global Growth & Opportunity	2019-11	36	2914964	https://www.pula-advisors.com/	Mollis		Switzerland	AFRICA	Agricultural Development
INV-003025	African Association of Agricultural Economists	to engage with the African agricultural economist community on emerging analytical approaches to the prioritization of policies and public investments for driving inclusive agricultural transformation	Global Growth & Opportunity	2019-07	5	100000	https://aaae-africa.org/	Nairobi		Kenya	AFRICA|GLOBAL	Agricultural Development
INV-003028	Population Foundation of India	to improve access to family planning information and decision resources through expansion of Mai Kuchh Bhi Kar Sakti Hun TV drama reach and impact	Global Development	2019-08	23	170427	http://www.populationfoundation.in/	New Delhi	Delhi	India	ASIA	Global Health and Development Public Awareness and Analysis
INV-003029	Carnegie Foundation for the Advancement of Teaching	to support the continued growth and engagement of the Summit on Improvement in Education’s improvement community and increasing its racial and ethnic diversity, by helping to defray the increased meeting expenses	U.S. Program	2019-07	9	50000	http://www.carnegiefoundation.org	Stanford	California	United States	AMERICA	K-12 Education
INV-003030	Carnegie Foundation for the Advancement of Teaching	to support the development of a family of practical measures for instructional improvement that support and predict improvements in student literacy outcomes	U.S. Program	2019-11	47	2251215	http://www.carnegiefoundation.org	Stanford	California	United States	AMERICA	K-12 Education
INV-003036	International Centre for Diarrhoeal Disease Research, Bangladesh	to share information on infectious disease problems and prevention through vaccines, especially cholera, typhoid, and AMR, and the consequences of enteric diseases on childhood malnutrition and gut enteropathy	Global Health	2019-08	10	100000	http://www.icddrb.org	Dhaka		Bangladesh	ASIA	Enterics, Diagnostics, Genomics & Epidemiology
INV-003040	ACCESS Health International, Inc.	To strengthen the institutional capacity (design and operations) of the PMJAY health insurance scheme in 5 states of India	Global Development	2020-04	60	3230526	http://accessh.org/	Ridgefield	Connecticut	United States	ASIA	Global Health and Development Public Awareness and Analysis
INV-003046	Deutsche Stiftung Weltbevoelkerung	to provide for general operating support	Global Policy and Advocacy	2019-09	6	50000	https://www.dsw.org/en/	Hannover		Germany	GLOBAL	Global Health and Development Public Awareness and Analysis
INV-003048	University of Washington Foundation	to focus on the development of tools and resources that support Next Generation Science Standards (NGSS)-adopted states in advancing equity and access for all students	U.S. Program	2019-11	32	499868	http://www.washington.edu/foundation/	Seattle	Washington	United States	AMERICA	K-12 Education
INV-003051	National Center for Civic Innovation Inc	to support the OpenSciEd Project and develop a middle school science curriculum designed for the Next Generation Science Standards.	U.S. Program	2019-11	27	3007484		New York	New York	United States	AMERICA	K-12 Education
INV-003060	IDinsight	to conduct impact and process evaluations of the three poultry companies under the APMI grant to understand the program's impact on productivity, income, diet quality, and women's empowerment.	Global Growth & Opportunity	2020-04	46	1520050	http://www.idinsight.org	San Francisco	California	United States	AFRICA	Agricultural Development|Nutrition
INV-003061	African Academy of Sciences	to create an open African clinical trials database as a single platform for critical information that will guide investments and collaborations for Global Health capacity in Africa	Global Health	2019-09	23	1587201	https://www.aasciences.africa/	Nairobi	Nairobi	Kenya	AFRICA	Research and Learning Opportunities
INV-003063	Harvard T.H. Chan School of Public Health	to better understand the potential impact of therapeutic HPV vaccines and identify the ideal characteristics of a potential therapeutic vaccine to accelerate HPV elimination efforts	Global Health	2019-10	14	51239	http://www.hsph.harvard.edu/	Boston	Massachusetts	United States	AFRICA|AMERICA	Vaccine Development
INV-003064	World Health Organization	to support global poliovirus containment efforts managed by the World Health Organization	Global Development	2019-09	39	1998054	http://www.who.int	Geneva		Switzerland	GLOBAL	Polio
INV-003067	LumiraDx UK Limited	To conduct technical and commercial feasibility assessments of point of care diagnostic tests through proof of concept, including a low-cost active TB disease test, a sickle cell disease test and three tests for maternal and antenatal care	Global Health	2019-11	62	12050000	https://www.lumiradx.com/us-en/	London		United Kingdom	GLOBAL	Enterics, Diagnostics, Genomics & Epidemiology|Tuberculosis
INV-003069	National Institute of Allergy and Infectious Diseases	to expand clinical research capacity to achieve public health goals	Global Development	2020-06	60	800000	https://www.niaid.nih.gov/	Bethesda	Maryland	United States	ASIA	Global Health and Development Public Awareness and Analysis
INV-003070	BIRAC	to support Program Management Unit at BIRAC’s operational activities	Global Development|Global Health	2019-10	58	2701776	http://birac.nic.in	New Delhi	Delhi	India	ASIA	Discovery and Translational Sciences|Global Health and Development Public Awareness and Analysis
INV-003071	National Institute of Urban Affairs	to provide a centralized training and knowledge building platform for multiple stakeholders ranging from policy makers, implementation partners, and state/municipal officials	Global Growth & Opportunity	2019-10	49	2355098	http://www.niua.org	New Delhi	Delhi	India	ASIA	Water, Sanitation and Hygiene
INV-003072	ACCESS Health International, Inc.	to strengthen Pradhan Mantri Jan Aarogya Yojana (PMJAY) at the national and state level and establish linkages to primary healthcare.	Global Development	2019-11	53	3839348	http://accessh.org/	Ridgefield	Connecticut	United States	ASIA	Global Health and Development Public Awareness and Analysis
INV-003076	Education Resource Strategies, Inc.	to understand the efficiencies in resource use for schools that employ inclusive practices	U.S. Program	2019-09	27	175000	http://www.erstrategies.org	Watertown	Massachusetts	United States	AMERICA	K-12 Education
INV-003078	Liverpool School of Tropical Medicine	To assure effective and economical use of insecticides for prevention of malaria transmission through the use of indoor residual spraying and long-lasting insecticide-treated bed nets	Global Health	2020-10	47	1552024	https://www.lstmed.ac.uk/	Liverpool		United Kingdom	AFRICA|ASIA	Malaria
INV-003079	Ifakara Health Institute	to develop a technique for evaluation of vectorial capacity in response to vector control interventions and programs, increasing efficiency and speed of the development of innovative vector control	Global Health	2021-10	47	3806071	http://www.ihi.or.tz	Dar es Salaam		Tanzania, United Republic of	AFRICA|EUROPE|OCEANIA	Malaria
INV-003080	Uncommon Schools, Inc.	to support increased capacity of charter schools to effectively implement practices that support students with disabilities	U.S. Program	2019-10	57	1871595	https://uncommonschools.org/	New York	New York	United States	AMERICA	K-12 Education
INV-003081	Mastery Charter Schools Foundation	to support increased capacity of charter schools to effectively implement practices that support students with disabilities	U.S. Program	2019-10	45	1396568	http://www.masterycharter.org	Philadelphia	Pennsylvania	United States	AMERICA	K-12 Education
INV-003082	Silicon Schools	to support the feasibility study of an instructional quality initiative	U.S. Program	2019-08	6	50000	https://www.siliconschools.com/	Oakland	California	United States	AMERICA	K-12 Education
INV-003083	GO Public Schools	to support continued advocacy efforts by GO Public Schools in Oakland	U.S. Program	2019-10	12	250029	https://gopublicschools.org/	Oakland	California	United States	AMERICA	K-12 Education
INV-003087	Collegiate Academies	to support increased capacity of charter schools to effectively implement practices that support students with disabilities	U.S. Program	2019-10	46	1964919	http://collegiateacademies.thecanarycollective.com/	New Orleans	Louisiana	United States	AMERICA	K-12 Education
INV-003089	KIPP Bay Area Schools	to support increased capacity of charter schools to effectively implement practices that support students with disabilities	U.S. Program	2019-11	43	1938816	http://www.kippbayarea.org/	Oakland	California	United States	AMERICA	K-12 Education
INV-003090	Summit Public Schools	to support increased capacity of charter schools to effectively implement practices that support students with disabilities	U.S. Program	2019-10	46	1767571	http://www.summitps.org	Redwood City	California	United States	AMERICA	K-12 Education
INV-003091	Green Dot Public Schools California	to support increased capacity of charter schools to effectively implement practices that support students with disabilities	U.S. Program	2019-11	45	1786667	http://www.greendot.org	Los Angeles	California	United States	AMERICA	K-12 Education
INV-003092	Stem Preparatory Schools Inc.	to support increased capacity of charter schools to effectively implement practices that support students with disabilities	U.S. Program	2019-10	44	1616571	http://www.stem-prep.org/	Los Angeles	California	United States	AMERICA	K-12 Education
INV-003093	Ednovate Inc.	to support increased capacity of charter schools to effectively implement practices that support students with disabilities	U.S. Program	2019-10	45	1583363	https://www.ednovate.org/	Los Angeles	California	United States	AMERICA	K-12 Education
INV-003095	Peking University	to jointly support a workshop on global health to increase stakeholder’s awareness of R&D importance	Global Policy and Advocacy	2019-10	12	100019	http://www.pku.edu.cn	Beijing	Beijing	China	GLOBAL	Global Health and Development Public Awareness and Analysis
INV-003099	European Council on Foreign Relations	to sustain the European Union's aid commitment in priority countries in Africa with a strong focus on poverty reduction and human capital	Global Policy and Advocacy	2019-11	9	183197	http://www.ecfr.eu/	London		United Kingdom	AFRICA|EUROPE	Global Health and Development Public Awareness and Analysis
INV-003100	Chicano & Latino Youth Leadership Project	for general operating support	Global Policy and Advocacy	2019-11	23	200000	https://www.clylp.org/	Sacramento	California	United States	AMERICA	Public Awareness and Analysis
INV-003101	Stanford University	to provide for general operating support	Global Policy and Advocacy|U.S. Program	2019-11	24	500000	http://www.stanford.edu	Redwood City	California	United States	AMERICA	K-12 Education|Public Awareness and Analysis
INV-003102	RAND Corporation	to increase access and use of the RAND American Educator Panel, Learn Together and American Instructional Resources data, specifically by scholars of color and under-resourced researchers	U.S. Program	2020-03	17	208264	http://www.rand.org	Santa Monica	California	United States	AMERICA	K-12 Education
INV-003103	Yale University	to investigate the ethical dimensions of one-dose HPV strategy	Global Health	2019-09	12	100000	http://www.yale.edu	New Haven	Connecticut	United States	GLOBAL	Vaccine Development
INV-003104	Publish What You Fund	to increase transparency on development finance institution financing as a first step to influence more accountable and effective use of public resources to finance private sector investments for development objectives	Global Policy and Advocacy	2019-11	42	1497805	https://www.publishwhatyoufund.org/	London		United Kingdom	GLOBAL	Global Health and Development Public Awareness and Analysis
INV-003106	Carnegie Learning, Inc.	to build a platform and processes to make education research and development more efficient, effective, and relevant.	U.S. Program	2019-10	35	734257	https://www.carnegielearning.com/	Pittsburgh	Pennsylvania	United States	AMERICA	K-12 Education
INV-003107	Tides Center	to create a place where next generation educators, researchers, communities and funders to find each other, conduct rapid research, learn and invent	U.S. Program	2020-01	5	100000	http://www.tides.org/	San Francisco	California	United States	AMERICA	K-12 Education
INV-003108	STRIVE Preparatory Schools	to support increased capacity of charter schools to effectively implement practices that support students with disabilities	U.S. Program	2019-10	45	2021885	http://www.striveprep.org/	Denver	Colorado	United States	AMERICA	K-12 Education
INV-003112	University of North Carolina at Chapel Hill	to provide scholarships for participants from low and middle income countries to participate in the 2019 UNC Water and Health Conference	Global Growth & Opportunity	2019-07	6	25340	http://www.unc.edu	Chapel Hill	North Carolina	United States	AFRICA|ASIA	Water, Sanitation and Hygiene
INV-003113	Shift Results	to support experienced continuous improvement (CI) organizations to design and facilitate high-quality, relevant professional development for organizations that would like to support CI projects in their contexts	U.S. Program	2019-11	18	709383	https://shift-results.com/	Seattle	Washington	United States	AMERICA	K-12 Education
INV-003114	Black Youth Leadership Project	for general operating support	Global Policy and Advocacy	2019-11	23	100000	https://www.bylp.org	Sacramento	California	United States	AMERICA	Public Awareness and Analysis
INV-003117	New Leaders	to support New Leaders, Inc. in the Innovation for Equity Emerging Senior Leader Fellowship program	U.S. Program	2019-07	17	65000	https://newleaders.org/	New York	New York	United States	AMERICA	K-12 Education
INV-003118	Institute for Healthcare Improvement	to support improved high school to postsecondary transitions for Black, Latino, and low-income students	U.S. Program	2019-10	18	222112	http://www.ihi.org	Boston	Massachusetts	United States	AMERICA	K-12 Education
INV-003120	Peptidream, Inc.	to identify potent and efficacious macrocyclic peptide-based inhibitors against Mtb phenylalanine-tRNA synthetase	Global Health	2019-10	24	1397555	http://www.microsofttranslator.com/bv.aspx?from=ja&to=en&a=http%3A%2F%2Fpeptidream.com%2Findex.html	Kawasaki-Ku		Japan	GLOBAL	Discovery and Translational Sciences
INV-003122	University of Birmingham	to build capacity among researchers in low- and middle-income settings for bacterial vaccine development, and among researchers in high-income settings for understanding the challenges and rewards of working in low-income settings	Global Health	2019-09	42	100000	https://www.birmingham.ac.uk/	Birmingham		United Kingdom	GLOBAL	Enterics, Diagnostics, Genomics & Epidemiology
INV-003124	University of Kansas Center for Research, Inc.	to support school leader capacity for improved outcomes for students with disabilities	U.S. Program	2019-11	31	1199998	https://research.ku.edu/	Lawrence	Kansas	United States	AMERICA	K-12 Education
INV-003125	U.S. Chamber of Commerce Foundation	to promote the development and use of education-workforce interoperability standards	U.S. Program	2019-12	13	600000	https://www.uschamberfoundation.org/	Washington	District of Columbia	United States	AMERICA	Postsecondary Education
INV-003128	Assembly International Relations Foundation	to support the policymaker learning opportunities on education and poverty alleviation issues	Global Policy and Advocacy	2019-11	6	50000		Sacramento	California	United States	AMERICA	Public Awareness and Analysis
INV-003130	Connecticut Rise Network Inc.	to support an organization that runs a network of high schools to identify and solve common problems using evidence-based interventions to improve student achievement	U.S. Program	2019-11	57	4959007	https://ctrise.org/	New Haven	Connecticut	United States	AMERICA	K-12 Education
INV-003132	Johns Hopkins University Bloomberg School of Public Health	to develop and test methods to perform RT-PCR diagnostics in the field for better mosquito surveillance	Global Health	2020-10	36	1499963	http://www.jhsph.edu	Baltimore	Maryland	United States	AFRICA	Malaria
INV-003133	Student Achievement Partners Inc	to elevate practices and interventions that will accelerate reading mastery and close learning gaps in literacy to help students in grades K-8 achieve college and career readiness	U.S. Program	2020-06	4	200000	http://www.achievethecore.org	New York	New York	United States	AMERICA	K-12 Education
INV-003137	VillageReach	to develop a GS1 Product Registry software application	Global Development	2019-10	11	250000	http://www.villagereach.org	Seattle	Washington	United States	GLOBAL	Vaccine Delivery
INV-003141	Office of the Special Advisor to the Secretary-General on the Preparations for the Commemoration of the 75th Anniversary of the United Nations	to increase the benefits of new technologies and mitigate their risks by engaging the private sector, Member States, civil society and academia towards the responsible use of technologies in support of the 2030 agenda	Global Policy and Advocacy	2019-12	25	250000		New York	New York	United States	GLOBAL	Research and Learning Opportunities
INV-003142	United Nations Foundation	to support the Global Partnership for Sustainable Development Data	Global Policy and Advocacy	2019-07	9	100000	http://www.unfoundation.org	Washington	District of Columbia	United States	GLOBAL	Research and Learning Opportunities
INV-003145	Cornell University	to develop new laboratory and computational approaches to characterize tuberculosis infections	Global Health	2019-10	18	269902	http://www.cornell.edu	Ithaca	New York	United States	GLOBAL	Create Novel Technology Platform Capabilities
INV-003146	University of Pittsburgh	to perform a technical assessment of Dimagi's CommCare platform to understand its ability to scale to over 1M users in India and serve as a guide to other groups who will scale their digital health applications in the developing world	Global Development	2019-09	12	37151	https://www.pitt.edu/	Pittsburgh	Pennsylvania	United States	ASIA	Delivery of Solutions to Improve Global Health|Global Health and Development Public Awareness and Analysis
INV-003152	TNTP	to validate best practices in facilitating virtual peer-to-peer collaboration that supports increased uptake and use of high quality resources and tools by teachers	U.S. Program	2020-09	16	99700	http://www.tntp.org	New York	New York	United States	AMERICA	K-12 Education
INV-003153	Georgia State University Research Foundation Inc.	to validate best practices in facilitating virtual peer-to-peer collaboration that supports increased uptake and use of high quality resources and tools by teachers	U.S. Program	2020-08	29	99990	https://ursa.research.gsu.edu/	Atlanta	Georgia	United States	AMERICA	K-12 Education
INV-003154	Loyola University of Chicago	to validate best practices in facilitating virtual peer-to-peer collaboration that supports increased uptake and use of high quality resources and tools by teachers	U.S. Program	2020-08	17	99986	http://www.luc.edu/	Chicago	Illinois	United States	AMERICA	K-12 Education
INV-003157	Postsecondary National Policy Institute	to provide for general operating support	U.S. Program	2019-08	24	1200000	https://pnpi.org/	Washington	District of Columbia	United States	AMERICA	Postsecondary Education
INV-003159	PATH	to strengthen Senegal’s public health Emergency Operations Center to accelerate malaria burden reduction and elimination and increase capacity to respond to other health threats	Global Health	2020-04	39	3315815	http://www.path.org	Seattle	Washington	United States	AFRICA|AMERICA	Malaria
INV-003160	Nonwovens Innovation and Research Institute Ltd.	to integrate fabric durability testing into product quality evaluation for long lasting insecticidal nets to prevent malaria and correlate those results to field durability data	Global Health	2019-11	25	354529		West Yorkshire	Leeds	United Kingdom	GLOBAL	Malaria
INV-003162	Clinton Health Access Initiative Inc	to produce global strategic demand forecasts for malaria products	Global Health	2020-10	63	4994304	http://www.clintonhealthaccess.org	Boston	Massachusetts	United States	GLOBAL	Malaria
INV-003164	Development Initiatives Poverty Research	to for general operating support	Global Policy and Advocacy	2019-11	10	675000	http://www.devinit.org/	Washington	District of Columbia	United States	GLOBAL	Global Health and Development Public Awareness and Analysis
INV-003171	University of Notre Dame	to conduct a survey of best practices in vector control surveillance as part of a landscaping work being done to develop a comprehensive vector control surveillance strategy	Global Health	2020-03	7	193706	http://www.nd.edu	Notre Dame	Indiana	United States	AFRICA|AMERICA|ASIA	Malaria
INV-003173	Population Services International	to understand drivers of market performance, target areas and channels for intervention in Benin using an updated and digital ACTwatch model	Global Health	2022-03	2	50000	http://www.psi.org	Washington	District of Columbia	United States	AFRICA	Malaria
INV-003174	London School of Hygiene and Tropical Medicine	to provide technical assistance to pneumococcal conjugate vaccine and cervical cancer vaccine studies and decision science that will strengthen evidence-based vaccine introduction decision making in middle-income countries	Global Development	2019-11	78	970459	http://www.lshtm.ac.uk/	London		United Kingdom	ASIA|GLOBAL	Vaccine Delivery
INV-003175	Carnegie Mellon University	to help improve the security and privacy features of an open source digital identity platform that is needed to drive many development outcomes such as financial inclusion, poverty alleviation and government delivery of services to citizens	Global Growth & Opportunity	2019-11	25	150000	http://www.cmu.edu/	Pittsburgh	Pennsylvania	United States	GLOBAL	Inclusive Financial Systems
INV-003176	Illustrative Mathematics	to create additional partnerships between IM and PL organizations that develop and offer PL that is complementary to the existing IM catalog to give districts access to an expanded set of offerings to meet their specific needs	U.S. Program	2019-08	11	175000	http://www.illustrativemathematics.org/	Oro Valley	Arizona	United States	AMERICA	K-12 Education
INV-003177	Woot Math	to conduct research and development of the use of an online tutoring platform to improve math learning with Black, latinx, and students experiencing poverty	U.S. Program	2019-11	11	339602	https://www.wootmath.com/	Boulder	Colorado	United States	AMERICA	K-12 Education
INV-003179	Air Tutors, LLC	to implement and study an innovative approach to tutoring in middle years math to support students who are Black, Latinx, and/or experiencing poverty.	U.S. Program	2020-10	26	598288	https://airtutors.org/	Stockton	California	United States	AMERICA	K-12 Education
INV-003180	Blueprint Schools Network, Inc.	to implement and study an innovative approach to tutoring in middle years math to support students who are Black, Latinx, and/or experiencing poverty.	U.S. Program	2020-10	24	479999	https://blueprintschools.org/	Newton	Massachusetts	United States	AMERICA	K-12 Education
INV-003181	ASSISTments Foundation Inc	to implement and study an innovative approach to tutoring in middle years math to support students who are Black, Latinx, and/or experiencing poverty	U.S. Program	2020-10	22	399953	https://new.assistments.org/	Auburn	Massachusetts	United States	AMERICA	K-12 Education
INV-003183	International Society for Influenza and other Respiratory Virus Diseases	to enable attendance by a range of individuals from low and middle income countries to attend the International Society for Influenza and other Respiratory Virus Diseases meeting OPTIONS X for the Control of Influenza, Singapore 2019	Global Health	2019-07	3	136215	http://www.isirv.org/site/	Middlesex		United Kingdom	GLOBAL	Pneumonia & Pandemic Preparedness
INV-003189	University of Washington Foundation	to study culturally responsive instructional leadership around elementary math instruction and develop a corresponding framework for use by the field broadly	U.S. Program	2019-09	37	353163	http://www.washington.edu/foundation/	Seattle	Washington	United States	AMERICA	Washington State Education and Human Service Needs
INV-003190	Instruction Partners	to test, inform, refine, and publish an observation tool for Next Generation Science Standards classrooms	U.S. Program	2019-09	21	550343	https://instructionpartners.org/	Nashville	Tennessee	United States	AMERICA	K-12 Education
INV-003200	Building 21	to support increased capacity in the areas of continuous improvement methods, facilitating networks, and supporting schools	U.S. Program	2019-08	29	499314	https://building21.org	Allentown	Pennsylvania	United States	AMERICA	K-12 Education
INV-003201	Colorado Education Initiative	to support a model for continuous improvement and build capacity to run a network for school improvement	U.S. Program	2019-08	17	249871	http://www.coloradoedinitiative.org/	Denver	Colorado	United States	AMERICA	K-12 Education
INV-003202	Internationals Network For Public Schools Inc	to support the Internationals Network for Public Schools in strengthening and refining components of their network model	U.S. Program	2019-08	16	266000	http://www.internationalsnps.org	New York	New York	United States	AMERICA	K-12 Education
INV-003203	Mass Insight Education and Research Institute Inc.	to increase capacity in the areas of continuous improvement methods, student progress monitoring, knowledge management, and school engagement and support	U.S. Program	2019-08	27	250062	http://www.massinsight.org/	Boston	Massachusetts	United States	AMERICA	K-12 Education
INV-003204	Teaching Matters, Inc.	to support a model for continuous improvement and build capacity to run a network for school improvement	U.S. Program	2019-09	24	499999	https://www.teachingmatters.org/	New York	New York	United States	AMERICA	K-12 Education
INV-003205	TNTP	to build capacity in the area of continuous improvement	U.S. Program	2019-08	24	500000	http://www.tntp.org	New York	New York	United States	AMERICA	K-12 Education
INV-003206	Tulare County Superintendent of Schools	to support a model for continuous improvement and build capacity to run a network for school improvement	U.S. Program	2019-08	17	250000	http://www.tcoe.org	Visalia	California	United States	AMERICA	K-12 Education
INV-003210	ACCESS Health International, Inc.	to create technical knowledge on risk pooling and private sector opportunities for Indian health system	Global Development	2019-09	22	2450690	http://accessh.org/	Ridgefield	Connecticut	United States	ASIA	Global Health and Development Public Awareness and Analysis
INV-003212	PATH	to advance data-driven, subnationally tailored malaria interventions in high burden Africa, along with targeted support to and time-limited transition from previously prioritized elimination geographies	Global Health	2020-09	42	36305538	http://www.path.org	Seattle	Washington	United States	AFRICA|GLOBAL	Malaria
INV-003213	Institut Pasteur de Dakar	to obtain regulatory approval, manufacture, and deploy at scale the first low-cost, point of care rapid diagnostic test for measles and rubella	Global Development	2019-11	49	2424713	http://www.pasteur.sn	Dakar		Senegal	GLOBAL	Vaccine Delivery
INV-003216	Clinton Health Access Initiative Inc	to explore a sustainable financing model for electronic Logistics Management Information Systems (eLMIS)	Global Development	2020-04	17	266357	http://www.clintonhealthaccess.org	Boston	Massachusetts	United States	GLOBAL	Vaccine Delivery
INV-003220	Education Resource Strategies, Inc.	to support K-12 schools with human capital strategy	U.S. Program	2019-09	5	315027	http://www.erstrategies.org	Watertown	Massachusetts	United States	AMERICA	K-12 Education
INV-003224	The Community Foundation of San Joaquin	to explore the feasibility of teacher housing to address recruitment and retention gaps and a new SELPA model to benefit students with disabilities	U.S. Program	2019-09	39	1378650	http://www.cfosj.org	Stockton	California	United States	AMERICA	K-12 Education
INV-003225	University of Washington Foundation	to identify markers and understand the pathophysiology of severe acute malnutrition	Gender Equality	2019-11	46	4455684	http://www.washington.edu/foundation/	Seattle	Washington	United States	GLOBAL	Maternal, Newborn, Child Nutrition and Health
INV-003227	California Institute of Technology	To develop a low-cost Electrochemical reactor for reinvented toilet application	Global Growth & Opportunity	2019-12	37	2814248	http://www.caltech.edu	Pasadena	California	United States	AMERICA|ASIA	Water, Sanitation and Hygiene
INV-003229	ACCESS Development Services	to support the 2019 Inclusive Finance India Summit, India's largest financial inclusion conference, to discuss key topical themes to accelerate financial inclusion in India	Global Growth & Opportunity	2019-07	6	57207	http://www.accessdev.org	New Delhi	Delhi	India	ASIA	Inclusive Financial Systems
INV-003230	China Science and Technology Exchange Center	to promote improved research and development excellence	Global Policy and Advocacy	2019-11	25	102000	http://www.cstec.org.cn/EN/index.html	Beijing	Beijing	China	ASIA	Global Health and Development Public Awareness and Analysis
INV-003232	Children's Alliance	to provide general operating support	U.S. Program	2019-10	9	25000	http://www.childrensalliance.org	Seattle	Washington	United States	AMERICA	Early Learning
INV-003235	Impact Florida Inc	“ to convene a cross-section of key education leaders/organizations to build knowledge and will around select, high-leverage topics…”	U.S. Program	2019-09	45	520000	https://impactfl.org/	Tallahassee	Florida	United States	AMERICA	K-12 Education
INV-003236	The Royal United Services Institute for Defence and Security Studies	to safeguard digital financial inclusion by strengthening the implementation of global anti-money laundering standards and prevent the abuse of innovative service providers such as non-bank mobile money services or mobile payments	Global Growth & Opportunity	2019-11	27	250032	https://rusi.org/	London		United Kingdom	AFRICA|ASIA|EUROPE	Inclusive Financial Systems
INV-003238	Georgetown University	to create a school finance data archive	U.S. Program	2019-11	43	992111	http://www.georgetown.edu/	Washington	District of Columbia	United States	AMERICA	K-12 Education
INV-003239	CGD Europe	to strengthen India's institutional capacity in Health Technology Assessment through the Directorate of Health Research and its Academic Hub network, and through the health insurance scheme for the poor, at both national and state levels	Global Development	2020-05	38	3402359	http://www.cgdev.org/cgd-europe	London		United Kingdom	ASIA	Global Health and Development Public Awareness and Analysis
INV-003240	China National Center for Biotechnology Development	to support the first CNCBD TB R&D Conference to promote TB R&D in China in order to catalyze research and capture lessons learned in the field		2019-11	14	300000	http://www.cncbd.org.cn/English/	Beijing	Beijing	China	ASIA
INV-003242	Ewha University-Industry Collaboration Foundation	to support advocacy efforts within the Republic of Korea to prioritize global health and development	Global Policy and Advocacy	2019-11	45	456290	https://www.ewha.ac.kr/ewhaen/research/introresearch.do	Seoul		Korea, Republic of	GLOBAL	Global Health and Development Public Awareness and Analysis
INV-003243	Seattle Foundation	to support initiatives that advance more equitable learning environments	Global Policy and Advocacy	2019-10	12	100000	https://www.seattlefoundation.org/	Seattle	Washington	United States	AMERICA	Public Awareness and Analysis
INV-003246	Teach Plus, Incorporated	to support the Teach Plus/Rennie Network for School Improvement convening	U.S. Program	2019-07	11	25000	http://www.teachplus.org/	Boston	Massachusetts	United States	AMERICA	K-12 Education
INV-003247	Yes We Must Coalition	to support the transition of a small data collection to a national data collaborative	U.S. Program	2019-11	27	249005	https://www.yeswemustcoalition.org/about.html	Wayland	Massachusetts	United States	AMERICA	Postsecondary Education
INV-003249	The NROC Project	to increase academic success and degree completion of underprepared and underserved students by providing timely access on student performance for faculty & staff and opening the platform for user authoring of contextualized mathematics	U.S. Program	2019-10	14	505581	http://www.montereyinstitute.org	Marina	California	United States	AMERICA	Postsecondary Education
INV-003252	Valor Collegiate Academies	to develop guidance for implementation of Valor's Compass Model that is inclusive of students with special needs	U.S. Program	2019-09	25	200000	https://valorcollegiate.org/	Nashville	Tennessee	United States	AMERICA	K-12 Education
INV-003254	University College London	to influence the program of work in the health sector of the Government of Nigeria and its development partners	Global Development	2019-11	37	974818	http://www.ucl.ac.uk/	London		United Kingdom	AFRICA	Global Health and Development Public Awareness and Analysis
INV-003255	AMREF Health Africa	to provide for general operating support	Gender Equality|Global Development	2019-11	37	2550000	http://www.amref.org	Nairobi		Kenya	AFRICA	Delivery of Solutions to Improve Global Health|Family Planning|Global Health and Development Public Awareness and Analysis
INV-003257	The Bridgespan Group, Inc.	to foster collaborative philanthropy for big, bold ideas that have the potential to spark global change	Global Policy and Advocacy	2019-10	1	75592	https://www.bridgespan.org/	Boston	Massachusetts	United States	ASIA	Public Awareness and Analysis
INV-003259	Reproductive Health Matters	to build capacity of researchers for communicating evidence for rights-based policy and programs	Global Development	2019-10	36	510000	http://www.srhm.org	London		United Kingdom	ASIA	Global Health and Development Public Awareness and Analysis
INV-003261	Welthungerhilfe	to increase the quality of German development policies and programs in the field of food and nutrition security, as well as the public funding (ODA) for this purpose	Global Growth & Opportunity	2020-03	50	1499999		Bonn		Germany	EUROPE	Agricultural Development
INV-003262	Foundation Munich Security Conference	to support high-level conferences and events on global health and human security	Global Development|Global Policy and Advocacy	2019-11	30	800000	https://www.securityconference.de/en/	München	Bavaria	Germany	EUROPE|GLOBAL	Delivery of Solutions to Improve Global Health|Global Health and Development Public Awareness and Analysis|Research and Learning Opportunities
INV-003263	Deutsche AIDS-Stiftung	to support the German Aids Foundation for its annual flagship event in Berlin	Global Policy and Advocacy	2019-10	38	90000	http://www.aids-stiftung.de	Bonn		Germany	EUROPE	Global Health and Development Public Awareness and Analysis
INV-003264	Dimagi Inc.	to improve maternal and child health and nutritional outcomes of tens of millions of women and children living in extreme poverty throughout all of India	Global Development	2019-10	16	4187940	http://www.dimagi.com/	Cambridge	Massachusetts	United States	ASIA	Global Health and Development Public Awareness and Analysis
INV-003265	CARE India Solutions For Sustainable Development	Responsive Technical Support to the government of Bihar to support the public health system in Bihar in addressing outbreaks	Global Development	2019-10	22	575000	http://www.careindia.org/	New Delhi	Uttar Pradesh	India	ASIA	Global Health and Development Public Awareness and Analysis
INV-003266	University of North Carolina at Chapel Hill	to collect ultrasound data that will enable the creation of a widely-deployable ultrasound device for assessing gestational age and other important obstetric conditions while requiring minimal operator expertise	Gender Equality	2019-11	29	2133290	http://www.unc.edu	Chapel Hill	North Carolina	United States	GLOBAL	Maternal, Newborn, Child Nutrition and Health
INV-003270	Co-Creation Hub	to foster improvements in immunization service delivery by bringing new capabilities to key partners	Global Development	2019-09	8	258861	https://cchub.africa/	Yaba	Lagos	Nigeria	AFRICA	Delivery of Solutions to Improve Global Health
INV-003277	Funders Together to End Homelessness, Inc.	to provide for general operating support	U.S. Program	2019-10	14	50000	http://funderstogether.org/	Boston	Massachusetts	United States	AMERICA	Family Homelessness
INV-003281	Shanghai United Foundation	to explore ways to strengthen the engagement with Chinese Goalkeepers, so as to mobilize the Goalkeepers to come up with ideas, form partnerships and take actions to accelerate progress toward the Global Goals	Global Policy and Advocacy	2019-10	27	200218	http://www.lianquan.org.cn/	Shanghai	Shanghai	China	ASIA	Global Health and Development Public Awareness and Analysis
INV-003285	Ikana Media LLC	to support the production and dissemination of a documentary about the journey of China’s malaria elimination, aiming to generate awareness about the global malaria elimination effort and how China can play a role in it	Global Health|Global Policy and Advocacy	2019-10	50	425000	https://www.ikanahealth.com/	New York	New York	United States	AFRICA|ASIA	Global Health and Development Public Awareness and Analysis|Malaria
INV-003288	eHealth Africa	to support Routine Immunization expansion to the partially accessible communities in Borno north east Nigeria, ensuring all the children are immunized and protected from vaccine preventable diseases and untimely deaths	Global Development	2019-09	20	159327	http://www.ehealthafrica.org	Washington	District of Columbia	United States	AFRICA	Polio
INV-003289	CARE India Solutions For Sustainable Development	to improve efficiency and effectiveness of collection and use of data under the Government of India’s Integrated Child Development Scheme by scaling up use of a digital platform, Computer Aided Software (CAS) across eight states in India	Global Development	2019-10	26	1536041	http://www.careindia.org/	New Delhi	Uttar Pradesh	India	ASIA	Global Health and Development Public Awareness and Analysis
INV-003297	Entrepreneurial Training for Innovative Communities	to develop a network of youth and business champions for Global Health	Global Policy and Advocacy	2019-11	23	1323270	https://www.etic.or.jp/english/outline.html	Tokyo		Japan	ASIA	Global Health and Development Public Awareness and Analysis
INV-003302	Desire Line LLC	to provide insights into policymakers, funders, providers, implementers, and clients of the VMMC program in Zambia in order inform ongoing external support to the program that is aligned with the new sustainability and transition paradigm.	Global Health	2019-07	53	4093215	http://www.desireline.org	Columbus	Indiana	United States	AFRICA|GLOBAL	HIV
INV-003304	PATH	to support the Democratic Republic of Congo to ensure coordination for Polio preparedness, surveillance and outbreak response	Global Development	2020-03	39	1100345	http://www.path.org	Seattle	Washington	United States	AFRICA	Polio
INV-003305	N Street Village	to provide for general operating support	Executive	2019-07	1	1000	http://www.nstreetvillage.org	Washington	District of Columbia	United States	AMERICA	Community Engagement Grantmaking
INV-003308	Council for a Strong America	to help build political will among policymakers to support Tennessee’s VPK program	U.S. Program	2019-09	13	200000	http://www.councilforastrongamerica.org/	Washington	District of Columbia	United States	AMERICA	Early Learning
INV-003309	Almac	to increase affordability of contraceptive products for women and girls in LMIC region, using LNG and ENG as the API	Gender Equality	2019-11	47	1959760	http://www.almacgroup.com	Craigavon, Northern Ireland		United Kingdom	GLOBAL	Empower Women and Girls
INV-003310	Aurisco Pharma	to increase affordability of contraceptive products for women and girls in Low- and Middle-Income Countries, using Levonogestrel and Etonogestrel as the Active Pharmaceutical Ingredient	Gender Equality	2019-10	18	200332	http://www.aurisco.com/en/index.asp	Tiantai	Zhejiang	China	GLOBAL	Empower Women and Girls
INV-003311	World Health Organization	To support WHO to implement quality and timely outbreak vaccination activities in response to the circulation of vaccine-derived viruses, particularly in the Africa region.	Global Development	2019-08	35	37103732	http://www.who.int	Geneva		Switzerland	AFRICA	Polio
INV-003312	United States Fund for UNICEF	to support UNICEF to implement quality and timely outbreak vaccination activities in response to the circulation of vaccine-derived viruses, particularly in the Africa region.	Global Development	2019-08	35	28416813	http://www.unicefusa.org	New York	New York	United States	AFRICA	Polio
INV-003316	PATH	To disseminate and diffuse lessons and best practices from projects in several African countries to accelerate progress toward effective, country-owned national health information systems and improved use of health data	Global Development|Global Health	2020-08	37	2305345	http://www.path.org	Seattle	Washington	United States	GLOBAL	Delivery of Solutions to Improve Global Health|HIV
INV-003318	Somali Health Board	to provide general operating support	Executive	2019-08	1	10000	http://somalihealthboard.org	Tukwila	Washington	United States	AMERICA	Community Engagement Grantmaking
INV-003319	Rising Leaders Inc.	to provide general operating support	Executive	2019-08	1	10000		New York	New York	United States	AMERICA	Community Engagement Grantmaking
INV-003320	ScinoPharm Taiwan, LTD	to increase affordability of contraceptive products for women and girls in Low- and Middle-Income Countries, using Levonogestrel and Etonogestrel as the Active Pharmaceutical Ingredient	Gender Equality	2019-10	19	399999	http://www.scinopharm.com	Tainan City		Taiwan, Province Of China	GLOBAL	Empower Women and Girls
INV-003323	Somali Family Safety Task Force	to provide general operating support	Executive	2019-08	1	10000	http://www.somalifamilysafetytaskforce.org	Seattle	Washington	United States	AMERICA	Community Engagement Grantmaking
INV-003325	Totem Star	to provide general operating support	Executive	2019-08	1	10000		Seattle	Washington	United States	AMERICA	Community Engagement Grantmaking
INV-003326	Allied Media Projects Inc.	to provide general operating support	Executive	2019-09	1	10000	http://www.alliedmedia.org	Detroit	Michigan	United States	AMERICA	Community Engagement Grantmaking
INV-003327	RVC Seattle	to provide general operating support to Families of Color Seattle	Executive	2019-11	1	10000	https://rvcseattle.org/	Seattle	Washington	United States	AMERICA	Community Engagement Grantmaking
INV-003331	Peking University	to track global investment into research and development (R&D) of new pharmaceutical tools for global health priority areas in China	Global Policy and Advocacy	2019-10	12	15000	http://www.pku.edu.cn	Beijing	Beijing	China	GLOBAL	Global Health and Development Public Awareness and Analysis
INV-003332	International Vaccine Institute	to ensure international attention to reducing the burden of cholera and other diarrheal diseases among the most vulnerable populations globally	Global Health	2019-08	61	300000	http://www.ivi.int	Seoul		Korea, Republic of	GLOBAL	Enterics, Diagnostics, Genomics & Epidemiology
INV-003337	Teacher Education Division of the Council for Exceptional Children	to support the 2019 conference of the Teacher Education Division of the Council for Exceptional Children	U.S. Program	2019-07	4	9284	http://tedcec.org/	Greenville	North Carolina	United States	AMERICA	K-12 Education
INV-003338	Norwegian Refugee Council USA	to provide sustainable access to safe water to vulnerable communities affected by drought in Somalia	Global Development	2019-09	39	450000	http://www.nrcusa.org	Washington	District of Columbia	United States	AFRICA	Emergency Response
INV-003339	National Charter Collaborative	to support an analysis of special education needs	U.S. Program	2019-11	14	192170	http://www.chartercollab.org	Seattle	Washington	United States	AMERICA	K-12 Education
INV-003342	The Centre for Health Research and Development, Society for Applied Studies	to enable these high quality sites in India to come together as a network, harmonize their protocols, collaborate both internally and globally to advance Healthy Birth Growth and Development agenda	Gender Equality	2019-08	59	2000000	http://www.sas.org.in	New Delhi	Delhi	India	ASIA	Maternal, Newborn, Child Nutrition and Health
INV-003343	University of Manitoba	to track and monitor the quality and progress of Family Planning program	Gender Equality	2019-11	45	963874	http://www.umanitoba.ca	Winnipeg	Manitoba	Canada	ASIA	Family Planning
INV-003345	University of California, Irvine	to develop interventions that influence opportunity narratives and occupational identity formation for Black, Latino and low-income young people	U.S. Program	2019-11	50	2416603	http://uci.edu/	Irvine	California	United States	AMERICA	Postsecondary Education
INV-003346	Liverpool School of Tropical Medicine	to supplement an existing grant for work on entomological correlates for epidemiological impact of next generation long lasting insecticidal nets on Anopheles funestus in Mozambique	Global Health	2019-11	51	584721	https://www.lstmed.ac.uk/	Liverpool		United Kingdom	AFRICA|EUROPE	Malaria
INV-003348	World Health Organization	to hold a workshop to develop a research protocol and site-specific implementation plans for the multi-country, multi-center “Optimizing place of treatment and antibiotic regimens for young infants presenting with signs of PSBI” trial	Gender Equality	2019-08	2	99666	http://www.who.int	Geneva		Switzerland	GLOBAL	Maternal, Neonatal and Child Health
INV-003350	University of Massachusetts Medical School	to identify new protective antigens for tuberculosis (TB) vaccines by sequencing human T cell receptors	Global Health	2019-09	25	100000		Worcester	Massachusetts	United States	GLOBAL	Tuberculosis
INV-003351	Evestra	to develop a twice-yearly injectable contraceptive to enable broader choice of modern contraceptives by women in low-resource settings who desire convenient and affordable methods to plan their families	Gender Equality	2020-11	62	15937928	http://www.evestra.com/	Schertz	Texas	United States	GLOBAL	Empower Women and Girls
INV-003352	University of Maryland	to support building and deepening measurement, and understanding trends and drivers/barriers of key domains of women's economic empowerment through the addition of a gender module to the India Human Development Survey panel survey	Gender Equality	2019-11	58	1495066	http://www.umd.edu	College Park	Maryland	United States	ASIA	Empower Women and Girls
INV-003354	Tampere University	to define the optimal frequency and timing of mass administration of azithromycin for improving child survival in high-mortality African settings and roll-out the optimal MDA strategy in three regions of Mali	Global Health	2019-11	70	23469765	https://www.tuni.fi/fi	Tampere		Finland	AFRICA	Neglected Tropical Diseases
INV-003355	Association for Career and Technical Education, Inc	to support the employer engagement strategies which support high quality career technical education	Global Policy and Advocacy	2019-09	13	75000	http://www.acteonline.org/	Alexandria	Virginia	United States	AMERICA	Public Awareness and Analysis
INV-003356	Global Impact	to provide conference support	Global Growth & Opportunity	2019-10	3	50000	http://www.charity.org	Alexandria	Virginia	United States	GLOBAL	Global Education
INV-003357	Global Citizen	To mobilize global public support for the Sustainable Development Goals	Global Development|Global Health|Global Policy and Advocacy	2019-11	37	7964322	http://www.globalpovertyproject.com	New York	New York	United States	AFRICA|AMERICA|EUROPE|OCEANIA	Enterics, Diagnostics, Genomics & Epidemiology|Global Health and Development Public Awareness and Analysis|Neglected Tropical Diseases|Pneumonia & Pandemic Preparedness|Polio|Vaccine Delivery
INV-003360	Research Institute of the McGill University Health Centre	to investigate the impact of beta glucan on hematopoietic stem cells and innate immunity	Global Health	2019-10	41	717103	http://rimuhc.ca/home	Montreal	Quebec	Canada	GLOBAL	Discovery and Translational Sciences
INV-003366	Sunflower Therapeutics PBC	To research a new paradigm for ‘desktop’ manufacturing of vaccines for reducing development costs and accelerate new candidate vaccines addressing public health needs in infectious diseases.	Global Health	2019-11	37	8268615	https://sunflowertx.com	Hingham	Massachusetts	United States	GLOBAL	Discovery and Translational Sciences|Vaccine Development
INV-003368	Tulane University	to generate cohorts of newborn BCG vaccinated non-human primates for ultimate novel TB vaccine testing	Global Health	2019-11	43	1499999	http://www.tulane.edu	New Orleans	Louisiana	United States	GLOBAL	Tuberculosis
INV-003373	Yale University	to evaluate infant deaths associated with pertussis and respiratory syncytial virus (RSV) in Pakistan	Global Health	2019-10	22	775000	http://www.yale.edu	New Haven	Connecticut	United States	ASIA	Pneumonia & Pandemic Preparedness
INV-003375	Save the Children Australia	to provide general operating support	Global Policy and Advocacy	2019-10	25	200000	http://www.savethechildren.org.au/	Carlton	Victoria	Australia	OCEANIA	Global Health and Development Public Awareness and Analysis
INV-003384	Downtown Emergency Service Center	to support the Housing First Partners Conference 2020 in Seattle, WA	U.S. Program	2019-07	8	5000	http://www.desc.org/	Seattle	Washington	United States	AMERICA	Washington State Education and Human Service Needs
INV-003385	Northwestern University	to provide a biological platform to help develop novel contraceptives for women in developing countries.	Gender Equality	2020-09	60	8001214	http://www.northwestern.edu/	Chicago	Illinois	United States	GLOBAL	Empower Women and Girls
INV-003387	Washington Global Health Alliance	to support the Women in Global Health Seattle (WGH Seattle) in support of reducing gender equity in global health leadership through support of personal and professional networks of women in the Seattle Region	Executive	2019-09	36	300000	http://www.wghalliance.org/	Seattle	Washington	United States	AMERICA	Community Engagement Grantmaking
INV-003388	Puget Sound Sage	to support the Community Leadership Institute	Executive	2019-10	27	410000	https://www.pugetsoundsage.org/	Seattle	Washington	United States	AMERICA	Community Engagement Grantmaking
INV-003389	Economic Opportunity Institute	to provide general operating support	Executive	2019-09	60	500000	http://www.eoionline.org	Seattle	Washington	United States	AMERICA	Community Engagement Grantmaking
INV-003390	Statens Serum Institut	to supply key reagents for the development of novel prophylactics for malaria	Global Health	2019-12	19	207877	http://www.ssi.dk	Copenhagen S.		Denmark	GLOBAL	Malaria
INV-003391	Engineering Conferences International, Inc.	to increase attendance by participants from low- and middle-income countries and to ensure gender equity amongst participants at a series of conferences covering innovations in manufacturing for biological drugs and vaccines	Global Health	2019-08	83	669000	http://www.engconfintl.org/8aa.html	New York	New York	United States	GLOBAL	Vaccine Development
INV-003396	Heritage University	to establish collective impact focused on Cradle to Career continuum in the Yakima Valley with a rural and resilience-building focus	Executive	2019-08	42	100000	http://www.heritage.edu/	Toppenish	Washington	United States	AMERICA	Community Engagement Grantmaking
INV-003400	Fuelium	to demonstrate heating and lysis modules that enable field-based molecular testing on paper, all powered by disposable paper batteries	Global Health	2019-10	5	269176	https://www.fuelium.tech	Barcelona		Spain	EUROPE	Research and Learning Opportunities
INV-003401	Campion Foundation	to support accurate information sharing on homelessness issues	U.S. Program	2019-09	11	220000	http://www.campionadvocacyfund.org/philanthropy/	Seattle	Washington	United States	AMERICA	Family Homelessness
INV-003402	Real Change Homeless Empowerment Project	to support a homeless services information guide	Executive	2019-09	26	50000	http://www.realchangenews.org	Seattle	Washington	United States	AMERICA	Community Engagement Grantmaking
INV-003403	Grist Magazine, Inc.	to support the new journalism unit pursuing investigative and solutions journalism to more deeply engage readers in topics infrequently covered	Executive	2019-10	12	500000	https://grist.org/about/	Seattle	Washington	United States	AMERICA	Community Engagement Grantmaking
INV-003404	Treehouse	to provide general operating support	Executive	2019-09	12	500000	http://www.treehouseforkids.org/	Seattle	Washington	United States	AMERICA	Community Engagement Grantmaking
INV-003405	Bellwether Housing	to support the Building Opportunity Campaign, an initiative to build 750 units of affordable housing for 2400 residents in four different locations in King County	Executive	2019-09	37	1000000	https://www.bellwetherhousing.org/	Seattle	Washington	United States	AMERICA	Community Engagement Grantmaking
INV-003406	Nexus Youth and Families	to support the construction of the New Arcadia Homeless Youth Campus in Auburn, Washington	Executive	2019-09	20	500000	http://www.nexus4kids.org/	Auburn	Washington	United States	AMERICA	Community Engagement Grantmaking
INV-003407	Community Foundation of Snohomish County	to support renovation of a community center in Everett, Washington	Executive	2019-09	24	500000	http://www.cf-sc.org	Everett	Washington	United States	AMERICA	Community Engagement Grantmaking
INV-003408	Legal Counsel for Youth and Children	to provide general operating support	Executive	2019-10	75	735000	http://www.lcycwa.org	Seattle	Washington	United States	AMERICA	Community Engagement Grantmaking
INV-003409	Seattle Center Foundation	to support the Seattle/King County Clinic that provides access to affordable healthcare services necessary to support underinsured or uninsured individuals	Executive	2019-08	77	450000	http://www.seattlecenter.org/	Seattle	Washington	United States	AMERICA	Community Engagement Grantmaking
INV-003410	Ballard Food Bank	to support the Hope Beyond Hunger capital campaign	Executive	2019-09	27	1000000	http://www.ballardfoodbank.org	Seattle	Washington	United States	AMERICA	Community Engagement Grantmaking
INV-003412	United Nations Development Programme	To support the next phase of the SDG Impact Accelerator, operated by UNDP based out of Turkey, which will fund and support companies exploring solutions in sanitation and digital identification to support refugees	Global Policy and Advocacy	2019-10	12	100000	http://www.undp.org/content/undp/en/home.html	New York	New York	United States	EUROPE	Global Health and Development Public Awareness and Analysis
INV-003416	African Population & Health Research Center	to provide rigorous analyses on global, regional and country progress on women’s children’s and adolescents’ health and support countries’ capacity for data analysis and use for their health and nutrition programs	Gender Equality	2019-10	50	3774000	http://www.aphrc.org	Nairobi	Nairobi	Kenya	AFRICA	Maternal, Newborn, Child Nutrition and Health
INV-003417	Summit Public Schools	to support the continued study of intervention scalability within a network of schools	U.S. Program	2019-09	11	161747	http://www.summitps.org	Redwood City	California	United States	AMERICA	K-12 Education
INV-003418	University of Virginia	to provide the statistical support on the Global Pediatric Diarrhea Surveillance platform at WHO, that will improve our estimation of diarrhea burden on multiple diarrheal pathogens across multiple settings	Global Health	2019-09	40	857136	https://sponsoredprograms.virginia.edu/	Charlottesville	Virginia	United States	GLOBAL	Enterics, Diagnostics, Genomics & Epidemiology
INV-003421	China CDC	Support China CDC on Piloting project on building capacity of malaria molecular lab epidemiology network in Sierra Leone	Global Health	2020-07	54	1800000	http://www.chinacdc.cn	Beijing	Beijing	China	AFRICA	Malaria
INV-003422	Landcent (China) Industrial & Development Co. Ltd.	to fund the development & discovery of Novel Active Ingredients (AI)from Traditional Chinese Medicine (TCM) library for use in Vector Control originating to formulate these AIs into Insecticides & other potential solutions	Global Health	2020-01	24	1302050		Shanghai	Shanghai	China	AFRICA	Malaria
INV-003424	University of Manitoba	to strengthen immunization program in Uttar Pradesh for achieving 90% Full Immunization Coverage by 2022 and sustain thereafter	Global Development	2020-04	50	6483053	http://www.umanitoba.ca	Winnipeg	Manitoba	Canada	ASIA	Vaccine Delivery
INV-003426	JSI Research & Training Institute, Inc.	to contribute to national efforts of achieving 90% Full Immunization Coverage (FIC).	Global Development	2020-12	61	4553042	http://www.jsi.com	Boston	Massachusetts	United States	ASIA	Global Health and Development Public Awareness and Analysis|Vaccine Delivery
INV-003430	IPNC 2020 ZA	to support the 22nd International Pathogenic Neisseria Conference, September 6-11, 2020 in Stellenbosch, South Africa	Global Health	2019-10	39	101603	http://www.ipnc2020.co.za	Johannesburg	Gauteng	South Africa	AFRICA	Pneumonia & Pandemic Preparedness
INV-003431	International Bank for Reconstruction and Development	to support the World Bank's assignment of a secondee to the Bank for International Settlements who will develop materials for central banks and supervisory authorities on promoting financial services for the poor in a safe and sound manner	Global Growth & Opportunity	2019-11	35	1347868	http://www.worldbank.org	Washington	District of Columbia	United States	GLOBAL	Inclusive Financial Systems
INV-003433	Brookings Institution	to document and understand the conditions under which social networks enhance economic mobility for poor and low-income Americans	U.S. Program	2019-11	14	711874	http://www.brookings.edu	Washington	District of Columbia	United States	AMERICA	U.S. Economic Mobility & Opportunity
INV-003434	National Bureau of Economic Research Inc.	to organize a group of researchers with deep expertise committed to advancing the study of economic mobility	U.S. Program	2019-10	51	407599	http://www.nber.org/	Cambridge	Massachusetts	United States	AMERICA	U.S. Economic Mobility & Opportunity
INV-003436	Joan & Sanford I. Weill Medical College of Cornell University	to establish a Sino-Africa Collaboration to support Voluntary Male Medical Circumcision in sub-Saharan Africa for contribution to reduce HIV incidence	Global Policy and Advocacy	2019-09	60	200000	http://www.med.cornell.edu	New York	New York	United States	AFRICA	Global Health and Development Public Awareness and Analysis
INV-003438	LumiraDx UK Limited	to catalyze the introduction and uptake of a point-of-care diagnostic testing platform and high-quality, rapid COVID-19 direct antigen tests across African countries	Global Health	2020-10	39	17000000	https://www.lumiradx.com/us-en/	London		United Kingdom	AFRICA	Development of Solutions to Improve Global Health|Enterics, Diagnostics, Genomics & Epidemiology
INV-003439	Centro Internacional de Mejoramiento de Maiz y Trigo	to accelerate the development and delivery of more productive, climate-resilient, market-demanded, and nutritious maize and wheat varieties in support of sustainable agricultural transformation in Sub-Saharan Africa and South Asia	Global Growth & Opportunity	2020-03	60	45900000	http://www.cimmyt.org	El Batan Texcoco Edo de Mexico		Mexico	AFRICA|ASIA	Agricultural Development
INV-003442	Harvard T.H. Chan School of Public Health	to integrate Plasmodium falciparum and anopheline genomic data into surveillance and decision-making at the National Malaria Control Program in Senegal	Global Health	2019-11	41	3898238	http://www.hsph.harvard.edu/	Boston	Massachusetts	United States	AFRICA	Malaria
INV-003446	International Institute of Tropical Agriculture	to modernize and accelerate breeding of African yams for increasing stable yield, pest and disease resistance, and preferred food quality.	Global Growth & Opportunity	2020-04	36	4898502	http://www.iita.org/	Ibadan	Oyo	Nigeria	AFRICA	Agricultural Development
INV-003447	Vital Wave Consulting, Inc.	to establish a landscaping on health workforce analytics and planning	Global Development	2020-04	13	499968	http://vitalwave.com/	Palo Alto	California	United States	GLOBAL	Delivery of Solutions to Improve Global Health
INV-003448	McMaster University	to identify and address ethical challenges, ethics-related risk, and policy gaps that have the potential to undermine the impact of potential life-saving technologies and interventions in global health and development research	Global Health	2019-11	86	12392744	http://www.mcmaster.ca	Hamilton	Ontario	Canada	GLOBAL	Research and Learning Opportunities
INV-003450	Seattle Children's Hospital	to test and optimize medicinal surfactant formulations for aerosolized, noninvasive delivery to the lungs in the benchtop and small animals in preparation for human clinical trials	Gender Equality	2019-11	44	1009358	http://www.seattlechildrens.org/	Seattle	Washington	United States	GLOBAL	Maternal, Newborn, Child Nutrition and Health
INV-003452	University of Texas at Austin - Charles A. Dana Center	to support partnerships to provide professional learning services for effective use of high quality instructional materials in ways that are efficacious for Black, Latino, EL-designated, and low-income student	U.S. Program	2019-08	31	907937	http://www.utdanacenter.org/index.php	Austin	Texas	United States	AMERICA	K-12 Education
INV-003455	Washington Center for Equitable Growth Inc.	to seed new research that has the potential to significantly increase our understanding of critical questions related to economic mobility and pathways to opportunity in the United States	U.S. Program	2019-11	50	1321813	https://equitablegrowth.org/	Washington	District of Columbia	United States	AMERICA	U.S. Economic Mobility & Opportunity
INV-003456	FHI Partners LLC	to develop plans for pilot implementation of azithromycin MDA and its evaluation in high mortality settings in northern Côte d'Ivoire	Global Health	2019-11	20	1065167	https://www.fhi360.org/	Durham	North Carolina	United States	AFRICA	Neglected Tropical Diseases
INV-003461	CFLeads	to establish a network of community foundations dedicated to implementing an economic mobility agenda	U.S. Program	2019-11	49	4805985	http://www.cfleads.org/	Accord	Massachusetts	United States	AMERICA	U.S. Economic Mobility & Opportunity
INV-003465	Harmony Labs Inc	to support the development of multi-disciplinary, cross-institutional infrastructure to better understand and leverage media for social development work	U.S. Program	2019-11	23	1879761	https://harmonylabs.org/	New York	New York	United States	AMERICA	U.S. Economic Mobility & Opportunity
INV-003467	University of Southern California	to support research to better understand what creative content exists related to poverty	U.S. Program	2019-12	18	572000	http://www.usc.edu/	Los Angeles	California	United States	AMERICA	U.S. Economic Mobility & Opportunity
INV-003474	Olson Zaltman	to conduct qualitative research to better understand how people think and feel about poverty and those experiencing poverty	U.S. Program	2019-11	5	231444	http://olsonzaltman.com/	Pittsburgh	Pennsylvania	United States	AMERICA	U.S. Economic Mobility & Opportunity
INV-003477	Give2Asia	to analyze the feasibility of creating a network of organizations in South and Southeast Asia to facilitate philanthropic giving across countries	Global Policy and Advocacy	2020-06	33	408365	http://Give2asia.org	Oakland	California	United States	GLOBAL	Public Awareness and Analysis
INV-003480	Urban Institute	to support the establishment of a collaborative research network focused on supporting the long-term stability and upward mobility of low-wage workers, by developing fundamental insights and actionable solutions	U.S. Program	2019-11	61	7556620	http://www.urban.org/	Washington	District of Columbia	United States	AMERICA	U.S. Economic Mobility & Opportunity
INV-003481	Brookings Institution	to analyze the wage and occupational trajectories of early career workers to identify factors affecting wage growth and potential strategies to promote upward economic mobility	U.S. Program	2019-11	35	655000	http://www.brookings.edu	Washington	District of Columbia	United States	AMERICA	U.S. Economic Mobility & Opportunity
INV-003482	National Domestic Workers Alliance, Inc.	to explore innovative mechanisms to link 'harder to reach' workers to services and benefits supporting upward mobility	U.S. Program	2019-11	25	600000	https://www.domesticworkers.org	New York	New York	United States	AMERICA	U.S. Economic Mobility & Opportunity
INV-003484	Economic Mobility Pathways	to support the development of an evaluation plan for a promising coaching intervention	U.S. Program	2019-09	6	50290	http://www.empathways.org	Boston	Massachusetts	United States	AMERICA	U.S. Economic Mobility & Opportunity
INV-003485	Per Scholas	to support the development of Per Scholas' bridge programming	U.S. Program	2019-10	27	1000000	https://perscholas.org/	Bronx	New York	United States	AMERICA	U.S. Economic Mobility & Opportunity
INV-003486	STRIVE International, Inc.	to support job training programs	U.S. Program	2019-10	15	929960	https://strive.org/	New York	New York	United States	AMERICA	U.S. Economic Mobility & Opportunity
INV-003487	Ministere de la Sante et de l'Hygiene Publique	to strengthen the Government of Guinea's routine immunization program in Kankan region, with the goals of improving immunization coverage and preventing vaccine-preventable disease outbreaks including circulating vaccine-derived poliovirus	Global Development	2021-09	40	1345029		Conakyry		Guinea	AFRICA	Vaccine Delivery
INV-003488	Benefits Data Trust	to pilot a benefits eligibility solution allowing health and human services organizations to screen clients for multiple key public benefits simultaneously	U.S. Program	2019-11	32	800000	http://www.bdtrust.org	Philadelphia	Pennsylvania	United States	AMERICA	U.S. Economic Mobility & Opportunity
INV-003489	Code for America	to pilot tools to increase access to public benefits that support workers, such as SNAP, Medicaid, and the EITC	U.S. Program	2019-10	18	1600817	http://www.codeforamerica.org	San Francisco	California	United States	AMERICA	U.S. Economic Mobility & Opportunity
INV-003490	Alliance for a Just Society	to support research surrounding business practice shifts among small and medium businesses in the restaurant industry	U.S. Program	2019-10	11	200000	http://allianceforajustsociety.org/	Seattle	Washington	United States	AMERICA	U.S. Economic Mobility & Opportunity
INV-003491	Bharat Biotech International, Ltd.	to increase production capacity of the typhoid conjugate vaccine and improve presentation of the fully liquid rotavirus vaccine, which will ensure that each vaccine is available to more children and at a competitive price	Global Health	2019-11	49	19950062	http://www.bharatbiotech.com/	Hyderabad	Telangana	India	AFRICA|ASIA	Enterics, Diagnostics, Genomics & Epidemiology
INV-003492	SkillUp Coalition	to support research into better understanding the landscape of job training programs and their potential to scale	U.S. Program	2019-10	14	860811		San Francisco	California	United States	AMERICA	U.S. Economic Mobility & Opportunity
INV-003493	The Franklin and Eleanor Roosevelt Institute	to conduct an academic literature review of skills-based education and training interventions	U.S. Program	2019-09	14	250000	http://rooseveltinstitute.org/	New York	New York	United States	AMERICA	U.S. Economic Mobility & Opportunity
INV-003494	Urban Institute	to develop a cohesive definition and framework for “good jobs” which incorporates long-term economic mobility and other important attributes which could be used to assess job quality	U.S. Program	2019-09	25	308261	http://www.urban.org/	Washington	District of Columbia	United States	AMERICA	U.S. Economic Mobility & Opportunity
INV-003495	Brookings Institution	to conduct new research and analysis of worker transitions between jobs to better understand what occupations and pathways offer promising avenues to higher income and future mobility	U.S. Program	2019-11	17	455000	http://www.brookings.edu	Washington	District of Columbia	United States	AMERICA	U.S. Economic Mobility & Opportunity
INV-003496	Harvard University	to build employer awareness of employment practices that boost both employer competitiveness and worker economic mobility, by developing a taxonomy of practices and assessing the evidence, adoption, and sentiments for each	U.S. Program	2019-10	25	674793	http://www.harvard.edu	Cambridge	Massachusetts	United States	AMERICA	U.S. Economic Mobility & Opportunity
INV-003497	Opportunity at Work, Inc.	to support the development of a business-to-business marketplace to enable inclusive hiring among small and medium businesses	U.S. Program	2019-11	13	500000	http://www.opportunityatwork.org/	Washington	District of Columbia	United States	AMERICA	U.S. Economic Mobility & Opportunity
INV-003498	The Workers Lab	to enable broad and targeted calls for proposals to build the field around worker supports and identify promising innovations	U.S. Program	2019-11	26	3001318	https://theworkerslab.com/	Oakland	California	United States	AMERICA	U.S. Economic Mobility & Opportunity
INV-003502	The Rostropovich-Vishnevskaya Foundation	to undertake an epidemiological study to monitor the impact of rotavirus vaccination on the diarrheal disease burden on infants after introduction into the Egyptian immunization program	Global Health	2019-09	63	595501	https://rostropovich.org/en/home/	Washington	District of Columbia	United States	AFRICA	Enterics, Diagnostics, Genomics & Epidemiology
INV-003507	Educate Texas	to identify and solve common problems in high schools using evidence-based interventions to improve student achievement	U.S. Program	2019-10	57	7524118	http://www.edtx.org/	Dallas	Texas	United States	AMERICA	K-12 Education
INV-003508	Women's Funding Network	to establish a cohort of women's foundations to create locally-based economic mobility hubs for women	U.S. Program	2019-11	24	3693950	https://www.womensfundingnetwork.org/	San Francisco	California	United States	AMERICA	U.S. Economic Mobility & Opportunity
INV-003514	Philanthropy Northwest	to support the November 2019 Unity Summit in Seattle	U.S. Program	2019-08	4	20000	http://www.PhilanthropyNW.org	Seattle	Washington	United States	AMERICA	Washington State Education and Human Service Needs
INV-003516	American Indian Graduate Center Inc	to provide general operating support	U.S. Program	2019-10	15	25000	http://www.aigcs.org/	Alburquerque	New Mexico	United States	AMERICA	Research and Learning Opportunities
INV-003517	Center for Educational Effectiveness, Inc.	to increase awareness and identify system elements around continuous improvement work occurring in WA schools and districts where data shows promising improvements for black, latinx and low income populations.	U.S. Program	2019-11	18	663286	http://www.effectiveness.org/	Bellevue	Washington	United States	AMERICA	K-12 Education
INV-003518	Cranfield University	to support technology transfer of the Cranfield Nano Membrane Toilet	Global Growth & Opportunity	2019-09	71	385190	http://www.cranfield.ac.uk	Cranfield	Bedford	United Kingdom	AFRICA|ASIA	Water, Sanitation and Hygiene
INV-003519	London School of Hygiene and Tropical Medicine	to accurately measure the impact of antibiotic-resistant infections and inappropriate antibiotic use on individual mortality in low-income countries in sub-Saharan Africa	Global Health	2019-10	41	1256043	http://www.lshtm.ac.uk/	London		United Kingdom	AFRICA	Pneumonia & Pandemic Preparedness
INV-003524	Enesi Pharma	to evaluate ImplaVax platform for enabling delivery of vaccines.	Global Health	2019-10	20	499501	https://www.enesipharma.com/	Abingdon	Oxfordshire	United Kingdom	GLOBAL	Create Novel Technology Platform Capabilities
INV-003527	National Bureau of Economic Research Inc.	to create a research platform dedicated to “Women’s Roles in Modern Economies&#34
INV-003528	Diinsider Co., Ltd	to build an enabling environment for advocacy on China-Africa partnership in health and development through strategic communications, the ultimate goal is to help those we are suffering in infectious diseases, hunger and poverty	Global Policy and Advocacy	2019-11	38	380000	https://www.diinsider.com/	Shenzhen	Guangdong	China	AFRICA|ASIA	Global Health and Development Public Awareness and Analysis
INV-003529	Peking University	to help those who are suffering from infectious diseases, the lack of life-saving vaccines and drugs and other development opportunities by building an enabling environment for advocacy through strategic communications	Global Health|Global Policy and Advocacy	2019-11	70	1750000	http://www.pku.edu.cn	Beijing	Beijing	China	AFRICA|ASIA	Global Health and Development Public Awareness and Analysis|Tuberculosis
INV-003531	WASH Institute	To provide technical assistance to Department of Drinking Water & Sanitation on Jal Shakti Abhiyaan for water conservation and security in the context of integrated water management and waste water.	Global Development|Global Growth & Opportunity	2019-10	55	2776105	http://www.washinstitute.org	Kodaikanal	Tamil Nadu	India	ASIA	Global Health and Development Public Awareness and Analysis|Water, Sanitation and Hygiene
INV-003532	Donors of Color Network Inc.	to provide for general operating support	Global Policy and Advocacy	2019-09	35	375000	http://www.donorsofcolor.org	Brooklyn	New York	United States	AMERICA	Public Awareness and Analysis
INV-003534	BRAC USA	to provide life-saving assistance and recovery support to communities affected by flooding in Bangladesh	Global Development	2019-07	12	300000	http://www.brac.net/usa	New York	New York	United States	ASIA	Emergency Response
INV-003536	Investitionsbank Berlin (IBB)	to support an R&D investment fund for the development of new vaccines, drugs and diagnostics targeting Malaria through technical support to insure efficient management	Global Health	2020-04	18	984472	https://www.ibb.de/de/startseite/startseite.html	Berlin	Berlin	Germany	EUROPE	Malaria
INV-003539	The Achievement Network	to support novel approaches to high quality instructional systems	U.S. Program	2019-09	10	650000	http://www.achievementnetwork.org	Boston	Massachusetts	United States	AMERICA	K-12 Education
INV-003543	Jhpiego Corporation	to strengthen service delivery and drive ANC and PNC implementation research, including testing and integration of new tools, in three countries and disseminate learnings globally	Gender Equality	2019-11	63	16764691	http://www.jhpiego.org	Baltimore	Maryland	United States	AFRICA|GLOBAL	Maternal, Newborn, Child Nutrition and Health
INV-003548	PATH	to improve coverage and quality of JE vaccination in high-endemic districts of Bihar	Global Development	2019-10	53	1397406	http://www.path.org	Seattle	Washington	United States	ASIA	Global Health and Development Public Awareness and Analysis
INV-003549	North Carolina State University	to understand needs for strengthening Chemistry Manufacturing and Controls capacity in the vaccine ecosystem	Global Health	2019-11	12	173209	http://www.ncsu.edu/	Raleigh	North Carolina	United States	GLOBAL	Vaccine Development
INV-003551	Vaxxas Pty Ltd	to develop a microneedle array patch for measles and rubella vaccination that enables house-to-house campaigns via administration by minimally-trained personnel and improved thermostability	Global Development|Global Health	2019-11	54	4997693		Brisbane	Queensland	Australia	GLOBAL	Vaccine Delivery|Vaccine Development
INV-003552	CDC Foundation	to reduce maternal morbidity and mortality by enhancing the Maternal and Perinatal Death Surveillance and Response approach in humanitarian settings, initially in Chad and Cameroon	Global Development	2019-11	32	874935	http://www.cdcfoundation.org	Atlanta	Georgia	United States	AFRICA	Emergency Response
INV-003553	Inventprise, Inc.	to develop vaccine formulation, quality and stability innovations in areas of global health need	Global Health	2020-03	38	13423224	http://www.inventprise.com	Redmond	Washington	United States	GLOBAL	Enterics, Diagnostics, Genomics & Epidemiology|Pneumonia & Pandemic Preparedness|Vaccine Development
INV-003557	PT. Bio Farma (Persero)	to support expansion of both manufacturing and filling capacity to allow for the accelerated production of nOPV2 for potential use after WHO EUL is achieved, which will also support eventual product licensure and WHO PQ for nOPV2	Global Development	2019-09	10	10159525	http://www.biofarma.co.id	Bandung		Indonesia	GLOBAL	Polio
INV-003560	International Bank for Reconstruction and Development	to develop country-owned, timely, health financial resource tracking platforms for multiple countries	Global Development	2021-06	37	4924000	http://www.worldbank.org	Washington	District of Columbia	United States	AFRICA|ASIA	Delivery of Solutions to Improve Global Health
INV-003561	Georgia Institute of Technology	to develop a microneedle array patch for measles and rubella vaccination that enables house-to-house campaigns via administration by minimally-trained personnel, generation of no sharps waste, and improved thermostability.	Global Development|Global Health	2019-12	48	3208849	http://www.osp.gatech.edu	Atlanta	Georgia	United States	GLOBAL	Vaccine Delivery|Vaccine Development
INV-003562	Improvement Collective	to support experienced continuous improvement (CI) organizations to design and facilitate high-quality, relevant professional development for organizations that would like to support CI projects in their contexts	U.S. Program	2019-11	25	310002	https://www.improvementcollective.com/	Oakland	California	United States	AMERICA	K-12 Education
INV-003565	Fred Hutchinson Cancer Research Center	to provide support for Ebola outbreak response through training on pathogen genetic sequencing analysis and visualization to support public health decision making	Global Health	2019-08	7	88038	http://www.fhcrc.org	Seattle	Washington	United States	AFRICA	Vaccine Development
INV-003570	Wellcome Sanger Institute	to generate knowledge on the globally circulating pneumococcal strains to better understand the emergence and spread of vaccine-escape mutations and antibiotic resistance.	Global Health	2019-11	73	6165471	https://www.sanger.ac.uk/group/lee-group/	Hinxton	Cambridgeshire	United Kingdom	AFRICA|AMERICA|ASIA|GLOBAL	Pneumonia & Pandemic Preparedness
INV-003573	Clinton Health Access Initiative Inc	to identify challenges and provide local solutions to address gaps in coverage and equity at every level towards achieving full immunization coverage in Bihar	Global Development	2020-11	55	3386787	http://www.clintonhealthaccess.org	Boston	Massachusetts	United States	ASIA	Global Health and Development Public Awareness and Analysis|Vaccine Delivery
INV-003576	University of California San Diego	to establish a Learning Collaborative is to improve programming and research that addresses the social norms that influence the success of development programs in Nigeria across multiple health and development areas	Gender Equality|Global Development	2019-09	50	1797391	http://www.ucsd.edu/	La Jolla	California	United States	AFRICA	Delivery of Solutions to Improve Global Health|Empower Women and Girls|Global Health and Development Public Awareness and Analysis
INV-003581	Quill	to evaluate the impact of implementing real time feedback tools that support the construction of claims, evidence and robust arguments within curricula	U.S. Program	2019-10	32	1000466	https://www.quill.org/	New York	New York	United States	AMERICA	K-12 Education
INV-003585	Georgetown University	to support a research and policy agenda to better align postsecondary education and the workforce and advance the Postsecondary Value Commission's emerging value definition and measurement framework, through an equity lens	U.S. Program	2019-11	50	4050000	http://www.georgetown.edu/	Washington	District of Columbia	United States	AMERICA	Postsecondary Education
INV-003586	Columbia Basin Health Association	to provide for General Operating Support	U.S. Program	2019-11	12	200000	https://www.cbha.org/	Othello	Washington	United States	AMERICA	Washington State Education and Human Service Needs
INV-003587	World Health Organization	to develop a strategic plan for the launch of the new WHO Innovation Hub (IHub).	Global Development	2019-10	17	300100	http://www.who.int	Geneva		Switzerland	GLOBAL	Global Health and Development Public Awareness and Analysis
INV-003589	NewSchools Venture Fund	to provide general operating support	U.S. Program	2019-09	13	3000000	http://www.newschools.org	Oakland	California	United States	AMERICA	K-12 Education
INV-003591	Schott Foundation	to support the Loving Cities Index	U.S. Program	2019-09	16	150205	http://www.schottfoundation.org	Cambridge	Massachusetts	United States	AMERICA	K-12 Education
INV-003592	Community College League of California	to support the California Association of Black School Educators in advancing educational equity for students	Global Policy and Advocacy|U.S. Program	2019-11	23	100000	http://www.ccleague.org	Sacramento	California	United States	AMERICA	K-12 Education|Public Awareness and Analysis
INV-003595	India Heritage Research Foundation	To support water conservation and rejuvenation agenda with special focus on reducing river pollution	Global Development	2019-11	24	83650		Rishikesh	Uttar Pradesh	India	ASIA	Global Health and Development Public Awareness and Analysis
INV-003596	Development Consortium	To provide sustainability to the digital assets of Love Matters that provides information and support to millions of young people in India on sexual and reproductive health and family planning related issues	Global Development	2019-11	17	389623	http://devcons.org/	New Delhi	Delhi	India	ASIA	Global Health and Development Public Awareness and Analysis
INV-003600	Bellwether Education Partners, Inc.	to establish a baseline understanding of the key segments, players and trends in the nascent college advising/access ecosystem	U.S. Program	2019-11	4	142014	http://bellwethereducation.org/	Sudbury	Massachusetts	United States	AMERICA	K-12 Education
INV-003601	HJF Medical Research International Inc.	to build a translational, data-generating and effectiveness-testing research platform focused on antenatal and postnatal care in the CHAMPS site in Kisumu, Kenya.	Gender Equality	2019-11	51	4474916	http://www.hjfmri.org	Bethesda	Maryland	United States	AFRICA	Empower Women and Girls|Maternal, Newborn, Child Nutrition and Health
INV-003603	African Society for Laboratory Medicine NPC	to establish a learning network for laboratory systems strengthening that will increase access to, and use of, HIV and TB testing, leading to improved treatment and HIV/TB outcomes in sub-Saharan Africa	Global Health	2020-03	40	4053217	http://www.aslm.org/	Addis Ababa	Addis Ababa	Ethiopia	AFRICA	HIV
INV-003609	United States Fund for UNICEF	to contribute to polio eradication in Afghanistan	Global Development	2019-10	38	5948856	http://www.unicefusa.org	New York	New York	United States	ASIA	Polio
INV-003612	Harvard T.H. Chan School of Public Health	to develop and test innovations to improve antenatal care for pregnant women in Ethiopia and apply lessons learned to improving program delivery in low-resource settings	Gender Equality	2019-11	55	5800000	http://www.hsph.harvard.edu/	Boston	Massachusetts	United States	AFRICA	Maternal, Newborn, Child Nutrition and Health
INV-003614	Nigeria Governors' Forum	to support the Nigeria Governors Forum in increasing its capacity to build Governor-level accountability by tracking specific health indicators and performance management	Global Development	2019-11	60	1989076	http://www.nggovernorsforum.org	Abuja	Federal Capital Territory	Nigeria	AFRICA	Global Health and Development Public Awareness and Analysis|Polio
INV-003617	WHO-IARC (International Agency for Research on Cancer)	to establish baseline HPV prevalence among young women in Uganda prior to introduction of HPV vaccine	Global Health	2019-10	60	508000	http://www.iarc.fr	Lyon		France	AFRICA	Vaccine Development
INV-003622	Congressional Hispanic Caucus Institute, Inc.	to support the Annual Leadership Conference and Annual Awards Gala	Global Policy and Advocacy	2019-08	4	25000	http://www.chci.org	Washington	District of Columbia	United States	AMERICA	Public Awareness and Analysis
INV-003623	PATH	to accelerate implementation of the Q-plexTM Human Micronutrient 7-plex kit via market research of previous and pending surveillance activities	Global Growth & Opportunity	2019-09	7	99000	http://www.path.org	Seattle	Washington	United States	GLOBAL	Nutrition
INV-003626	Heifer Project International	to help smallholder dairy farmers through producer organizations in the Southern Highlands of Tanzania to partner with processors to increase the collection, chilling, procurement, processing, and sale of high quality milk	Global Growth & Opportunity	2019-10	36	1380000	http://www.heifer.org	Little Rock	Arkansas	United States	AFRICA	Agricultural Development
INV-003628	The Pirbright Institute	to develop quadrivalent foot-and-mouth disease virus vaccine technology	Global Growth & Opportunity	2019-11	52	1474103	http://www.pirbright.ac.uk/	Woking	Surrey	United Kingdom	AFRICA	Agricultural Development
INV-003631	Technology for Education Consortium	to investigate the policy and advocacy levers that may lead to improved pricing transparency in education procurement	U.S. Program	2019-10	15	150000	http://www.techedconsortium.org	San Diego	California	United States	AMERICA	K-12 Education
INV-003633	The Get Schooled Foundation	to support student college transition and raise public awareness of the college guidance gap	U.S. Program	2019-10	20	250000	http://www.getschooled.com/	Seattle	Washington	United States	AMERICA	K-12 Education
INV-003636	City Year	to support an organization that runs a network of schools to identify and solve common problems using evidence-based interventions to improve student achievement	U.S. Program	2019-10	72	12700000		Boston	Massachusetts	United States	AMERICA	K-12 Education
INV-003643	Congressional Black Caucus Foundation Inc	to support the 2019 Annual Legislative Conference	Global Policy and Advocacy	2019-08	4	25000	https://www.cbcfinc.org/	Washington	District of Columbia	United States	AMERICA	Public Awareness and Analysis
INV-003645	New Profit Inc.	to assess and mature the organizational capacities for key players across focus solution areas	U.S. Program	2019-11	62	10226384	http://www.newprofit.com/	Boston	Massachusetts	United States	AMERICA	K-12 Education
INV-003647	Seattle Art Museum	to support a new publication on the history and impact of the Olympic Sculpture Park	Executive	2019-08	12	65000	http://www.seattleartmuseum.org	Seattle	Washington	United States	AMERICA	Community Engagement Grantmaking
INV-003648	Massachusetts Institute of Technology	To support an initiative to rigorously evaluate innovative policies and programs to improve women's labor market potential and outcomes, and improve the measurement of women's economic agency.	Gender Equality	2019-11	54	4699435	http://www.mit.edu	Cambridge	Massachusetts	United States	AFRICA|ASIA	Empower Women and Girls
INV-003649	ALIMA USA, Inc.	to provide medical assistance to vulnerable populations in Mail, Niger, and Burkina Faso affected by the Sahel Crisis	Global Development	2019-08	12	600000	http://www.alimaong.org	New York	New York	United States	AFRICA	Emergency Response
INV-003655	University of the Western Cape	to establish a core secretariat function for PHA4GE at the South African National Bioinformatics Institute (SANBI), in partnership with H3Africa and Africa CDC	Global Health	2019-11	29	884625	https://www.uwc.ac.za/Pages/default.aspx	Belville		South Africa	GLOBAL	Pneumonia & Pandemic Preparedness
INV-003657	AiSight.ai	to explore the crowdsourcing approach of data collection by testing the feasibility, reliability and cost-effectiveness in our focus geographies towards the goal of improving health service, product availability and delivery effectiveness	Global Development	2019-10	20	180421	https://www.aisight.ai/	Lahore, Punjab		Pakistan	ASIA	Delivery of Solutions to Improve Global Health
INV-003658	World Health Organization	to support continued partnership with WHO's Department of Immunization, Vaccines and Biologicals on various immunization topics	Global Health	2019-11	13	2268048	http://www.who.int	Geneva		Switzerland	AFRICA|GLOBAL	Enterics, Diagnostics, Genomics & Epidemiology|Pneumonia & Pandemic Preparedness|Vaccine Development
INV-003659	London School of Hygiene and Tropical Medicine	to use CHAMPS data to identify and mitigate meningitis infection	Global Health	2020-11	56	1501869	http://www.lshtm.ac.uk/	London		United Kingdom	AFRICA	Pneumonia & Pandemic Preparedness
INV-003660	PATH	to optimize a nanopore-based sequencing assay for the detection of drug-resistant malaria and pilot the platform in Zambia	Global Health	2020-05	31	832337	http://www.path.org	Seattle	Washington	United States	AFRICA	Malaria
INV-003661	International Bank for Reconstruction and Development	to support government-led efforts to strengthen capacity for public service delivery in India	Global Development	2019-10	2	280000	http://www.worldbank.org	Washington	District of Columbia	United States	ASIA	Global Health and Development Public Awareness and Analysis
INV-003663	Pasteur Institute	to ensure the smooth coordination of Shigella vaccine development activities at Pasteur Institute	Global Health	2019-10	21	181125	http://www.pasteur.fr/	Paris		France	GLOBAL	Enterics, Diagnostics, Genomics & Epidemiology
INV-003664	Eskolta School Research and Design Inc	to support an organization that runs a network of high schools to identify and solve common problems using evidence-based interventions to improve student achievement	U.S. Program	2019-10	69	14998609	http://eskolta.org/	New York	New York	United States	AMERICA	K-12 Education
INV-003665	Arizona State University Foundation for A New American University	to support an organization that runs a network of high schools to identify and solve common problems using evidence-based interventions to improve student achievement	U.S. Program	2019-11	68	8666599	http://www.asufoundation.org	Tempe	Arizona	United States	AMERICA	K-12 Education
INV-003666	Fund for Public Schools Inc	To support the school district to operate an improvement network of middle schools to identify and solve common problems using evidence-based interventions to improve eight grade on-track outcomes for Black, Latino, and low-income students.	U.S. Program	2019-11	68	13009619	http://www.fundforpublicschools.org	New York	New York	United States	AMERICA	K-12 Education
INV-003667	Bank Street College of Education	to support an organization that runs a network of high schools to identify and solve common problems using evidence-based interventions to improve student achievement	U.S. Program	2019-10	60	11193934	http://www.bankstreet.edu/	New York	New York	United States	AMERICA	K-12 Education
INV-003668	KIPP Foundation	to support an organization that runs a network of high schools to identify and solve common problems using evidence-based interventions to improve student achievement	U.S. Program	2019-11	68	14995477	http://www.kipp.org	San Francisco	California	United States	AMERICA	K-12 Education
INV-003669	Partners in School Innovation	to support an organization that runs networks of secondary schools to identify and solve common problems using evidence-based interventions to improve student achievement	U.S. Program	2019-10	62	13660851		San Francisco	California	United States	AMERICA	K-12 Education
INV-003670	University of Washington Foundation	to plan for a multi-center Shigella surveillance study to support the clinical development of vaccines against shigellosis	Global Health	2019-10	11	211620	http://www.washington.edu/foundation/	Seattle	Washington	United States	GLOBAL	Enterics, Diagnostics, Genomics & Epidemiology
INV-003671	University of Virginia	to implement a three-state pilot initiative that will test a model for leveraging the Cooperative Extension System (CES) network to develop and disseminate community-driven, data science-based approaches to advancing economic mobility	U.S. Program	2019-11	13	1000000	https://sponsoredprograms.virginia.edu/	Charlottesville	Virginia	United States	AMERICA	U.S. Economic Mobility & Opportunity
INV-003672	University of Pennsylvania	to conduct a landscape of integrated data systems to better categorize, assess, and communicate IDS approaches, and produce a series of case studies to capture the local impetus for and impact of having an IDS in place	U.S. Program	2019-12	24	559074	http://www.upenn.edu/	Philadelphia	Pennsylvania	United States	AMERICA	U.S. Economic Mobility & Opportunity
INV-003674	Trees for Cities	to provide general operating support	Executive	2019-11	1	10000	http://www.treesforcities.org	London		United Kingdom	EUROPE	Community Engagement Grantmaking
INV-003675	Entre Hermanos	to provide for general operating support	Executive	2019-11	2	20000	http://www.entrehermanos.org/	Seattle	Washington	United States	AMERICA	Community Engagement Grantmaking
INV-003680	University of Oxford	to develop sensitive methods for characterizing HIV infection and transmission	Global Health	2019-11	61	4951682	http://www.ox.ac.uk	Oxford	Oxfordshire	United Kingdom	GLOBAL	Create Novel Technology Platform Capabilities|Research and Learning Opportunities
INV-003681	Global Impact	to support an initiative that will showcase, scale, strengthen and sustain giving circles and their networks in the US	Global Policy and Advocacy	2019-10	62	3600238	http://www.charity.org	Alexandria	Virginia	United States	AMERICA	Public Awareness and Analysis
INV-003683	Yale University	to support a pre-conference focused on the social and emotional learning (SEL) assessment landscape at the inaugural SEL Exchange Conference sponsored by CASEL	U.S. Program	2019-09	3	40498	http://www.yale.edu	New Haven	Connecticut	United States	AMERICA	K-12 Education
INV-003685	Education Pioneers Inc.	to provide for general operating support	U.S. Program	2019-10	12	500000	http://www.educationpioneers.org	Boston	Massachusetts	United States	AMERICA	K-12 Education
INV-003687	World Health Organization	to improve the supply of quality Chinese COVID-19 medical products to low and middle income countries through technical assistance to accelerate their World Health Organization Emergency Use Listing application process	Global Policy and Advocacy	2020-08	12	78178	http://www.who.int	Geneva		Switzerland	GLOBAL	Global Health and Development Public Awareness and Analysis
INV-003688	World Health Organization Central African Republic Country Office	to improve routine immunization rates in Central African Republic in support of polio campaign response activities	Global Development	2019-10	21	515346	https://www.afro.who.int/fr/countries/central-african-republic	Bangui	Bangui	Central African Republic	AFRICA	Vaccine Delivery
INV-003689	Georgetown University	to create a national network of state-level chief data officers	U.S. Program	2019-11	31	500000	http://www.georgetown.edu/	Washington	District of Columbia	United States	AMERICA	U.S. Economic Mobility & Opportunity
INV-003695	Pan-African Mosquito Control Association (PAMCA)	to facilitate elimination of malaria in sub-Saharan Africa by providing essential data for vector mosquito risk assessment, surveillance, and control	Global Health	2019-09	24	134345		Nairobi		Kenya	AFRICA	Malaria
INV-003697	Texas Education Agency	to support school system and teacher preparation stakeholders with data tools to inform their improvement efforts	U.S. Program	2019-11	24	1250000	http://www.tea.state.tx.us/	Austin	Texas	United States	AMERICA	K-12 Education
INV-003698	Michael & Susan Dell Foundation	to support improved access to data for K-12 schools, teacher preparation programs, and key stakeholders	U.S. Program	2019-10	27	411667	http://www.msdf.org	Austin	Texas	United States	AMERICA	K-12 Education
INV-003699	Texas Tech University	to support the improvement of teacher preparation programs	U.S. Program	2019-11	67	6000000	http://www.ttu.edu/	Lubbock	Texas	United States	AMERICA	K-12 Education
INV-003700	Massachusetts Institute of Technology	to identify and catalog the most pressing needs for local decision-makers, and assess which of these are best suited to randomized evaluation	U.S. Program	2019-11	18	445650	http://www.mit.edu	Cambridge	Massachusetts	United States	AMERICA	U.S. Economic Mobility & Opportunity
INV-003701	Congregations Organized for Prophetic Engagement	to support capacity building and coalition efforts in California for faith-based leaders	Global Policy and Advocacy|U.S. Program	2019-11	24	576970	http://www.copechurchesie.org/	San Bernardino	California	United States	AMERICA	K-12 Education|Public Awareness and Analysis
INV-003702	RTI International	to support the generation of a public good dataset for pregnancy, antenatal and postnatal care across multiple sites	Gender Equality	2019-11	43	3188337	http://www.rti.org/	Research Triangle Park	North Carolina	United States	AFRICA|ASIA	Maternal, Neonatal and Child Health|Maternal, Newborn, Child Nutrition and Health
INV-003705	Achieving the Dream, Inc.	to build organizational capacity for intermediaries so that they can support multiple colleges and universities to undergo institutional transformation	U.S. Program	2019-10	38	1822553	http://www.achievingthedream.org	Silver Spring	Maryland	United States	AMERICA	Postsecondary Education
INV-003706	American Indian Higher Education Consortium	to build organizational capacity for intermediaries so that they can support multiple colleges and universities to undergo institutional transformation	U.S. Program	2019-11	46	1840507	http://www.aihec.org/	Alexandria	Virginia	United States	AMERICA	Postsecondary Education
INV-003707	Complete College America Inc.	to build organizational capacity for intermediaries so that they can support multiple colleges and universities to undergo institutional transformation	U.S. Program	2019-10	33	2260375	http://www.completecollege.org/	Indianapolis	Indiana	United States	AMERICA	Postsecondary Education
INV-003708	United Negro College Fund, Inc.	to build organizational capacity for intermediaries so that they can support multiple colleges and universities to undergo institutional transformation	U.S. Program	2019-10	33	1826972	http://www.uncf.org	Washington	District of Columbia	United States	AMERICA	Postsecondary Education
INV-003709	American Association of State Colleges and Universities	to build organizational capacity for intermediaries so that they can support multiple colleges and universities to undergo institutional transformation	U.S. Program	2019-10	44	2893343	http://www.aascu.org/	Washington	District of Columbia	United States	AMERICA	Postsecondary Education
INV-003710	John N. Gardner Institute for Excellence in Undergraduate Education	to build organizational capacity for intermediaries so that they can support multiple colleges and universities to undergo institutional transformation	U.S. Program	2019-10	33	2006227	http://www.jngi.org/	Brevard	North Carolina	United States	AMERICA	Postsecondary Education
INV-003711	Association of Public and Land-Grant Universities	to build organizational capacity for intermediaries so that they can support multiple colleges and universities to undergo institutional transformation	U.S. Program	2019-10	50	3017752	http://www.aplu.org	Washington	District of Columbia	United States	AMERICA	Postsecondary Education
INV-003712	E3 Alliance	to build organizational capacity for intermediaries so that they can support multiple colleges and universities to undergo institutional transformation	U.S. Program	2019-11	33	1803928	http://www.e3alliance.org/	Austin	Texas	United States	AMERICA	Postsecondary Education
INV-003713	Northwest Commission on Colleges and Universities	to build organizational capacity for intermediaries so that they can support multiple colleges and universities to undergo institutional transformation	U.S. Program	2019-12	32	2091086	https://www.nwccu.org/	Redmond	Washington	United States	AMERICA	Postsecondary Education
INV-003714	Excelencia in Education	to build organizational capacity for intermediaries so that they can support multiple colleges and universities to undergo institutional transformation	U.S. Program	2019-12	32	1781002	http://www.edexcelencia.org	Washington	District of Columbia	United States	AMERICA	Postsecondary Education
INV-003715	Growing Inland Achievement, Inc	to build organizational capacity for intermediaries so that they can support multiple colleges and universities to undergo institutional transformation	U.S. Program	2019-11	33	1731157	https://inlandempiregia.org/	Yucaipa	California	United States	AMERICA	Postsecondary Education
INV-003717	Child Health Research Foundation (CHRF)	to understand whether environmental characteristics are responsible for prolonged survival and transmission of S. Typhi, and hence, to assess feasibility of eliminating typhoid as a public health problem globally	Global Health	2019-11	32	115955		Dhaka		Bangladesh	ASIA	Enterics, Diagnostics, Genomics & Epidemiology
INV-003718	Pan American Health Organization	to optimize CARICOM Member States' regulatory capacity to promote an efficient, value-added and predictable system, and that ultimately improves access to needed, quality medicines and health technologies in the Caribbean	Global Health	2019-12	56	900000	http://new.paho.org/	Washington	District of Columbia	United States	AMERICA	Development of Solutions to Improve Global Health
INV-003726	Georgetown University	to engage and develop partnerships with community members in sub-Saharan Africa involved in health care and research to ensure distribution of curative interventions for HIV disease and sickle cell disease	Global Health	2019-09	4	33000	http://www.georgetown.edu/	Washington	District of Columbia	United States	GLOBAL	Create Novel Technology Platform Capabilities
INV-003727	National Fund for Workforce Solutions	to identify factors influencing small- and medium-sized businesses in adopting practices that could support the upward mobility of low-wage workers, assess the impact of such practices on workers and businesses, and pilot interventions	U.S. Program	2019-10	30	2272816	https://nationalfund.org/	Washington	District of Columbia	United States	AMERICA	U.S. Economic Mobility & Opportunity
INV-003729	University of Oxford	to provide a software framework that brings together widely utilised front-facing pathogen genomics analytical tools with to a robust data warehouse and storage platform	Global Health	2019-12	49	552450	http://www.ox.ac.uk	Oxford	Oxfordshire	United Kingdom	AFRICA	Enterics, Diagnostics, Genomics & Epidemiology
INV-003731	University of Vermont	to understand reservoir and transmission dynamics of Campylobacter infection in early life and to enhance the health and development of children in low- and middle-income countries	Global Health	2019-12	19	83175	http://www.uvm.edu/	Burlington	Vermont	United States	AFRICA	Enterics, Diagnostics, Genomics & Epidemiology
INV-003737	Women's World Banking, Inc.	to support Government of Indonesia capacity to drive financial inclusion and increase knowledge of women's economic empowerment challenges that may be addressed through financial inclusion activities	Global Growth & Opportunity	2019-11	29	2000000	https://www.womensworldbanking.org/	New York	New York	United States	ASIA	Inclusive Financial Systems
INV-003739	RVC Seattle	to provide general operating support	Executive	2019-11	1	75000	https://rvcseattle.org/	Seattle	Washington	United States	AMERICA	Community Engagement Grantmaking
INV-003740	Humane Society International	to improve efficiency and accuracy in manufacturing quality testing	Global Health	2019-10	36	530044	https://www.hsi.org/	Washington	District of Columbia	United States	AMERICA|ASIA	Vaccine Development
INV-003741	Inland Empire Community Foundation	to support local and state advocacy that advances educational equity and economic mobility	Global Policy and Advocacy|U.S. Program	2020-05	24	1000000	https://www.thecommunityfoundation.net/	Riverside	California	United States	AMERICA	K-12 Education|Public Awareness and Analysis
INV-003742	Central Valley Community Foundation	to support local and state advocacy that advances educational equity and economic mobility	Global Policy and Advocacy|U.S. Program	2019-11	34	1000000	https://www.centralvalleycf.org/	Fresno	California	United States	AMERICA	K-12 Education|Public Awareness and Analysis
[truncated: 34,184 more rows]

## Sheet: Total contribution per country
					Rest of the wolrd (without US)	35353804072
					EU countries	7194420634
[truncated: 125 more rows]

## Sheet: UK
Row Labels	Sum of AMOUNT COMMITTED		Top recipients
[truncated: 312 more rows]

## Sheet: UK Analysis
	University and research institutes	Technological R&D and innovation companies	CSOs	Media, Publishing & PR	Public agency	Policy think tanks, consultancies and development organizations	Global PPPs and Ios	Unclassified	Total
[truncated: 314 more rows]

[truncated: 7 more sheets: France, France Analysis, Germany, Germany Analysis, Comparison UK-FR-DE, Advocacy, Advocacy - date analysis]
